# Supplementary material for: ATG9A vesicles are a subtype of intracellular nanovesicle
Source: J Cell Sci. 2025 Apr 9;138(7):jcs263852. doi: 10.1242/jcs.263852 (PMC12045599; doi:10.1242/jcs.263852)
Supplement: Table S1. — A consolidated list of INV proteins determined by proteomics ranked by their fold enrichment over control. 602 proteins that had a fold change of > 2 and p < 0.05 are included. The enrichment in WT, R159E and/or knock-in over their respective controls is indicated as WT, R159E, and/or INV, respectively. [file joces-138-263852-TableS1.xlsx]

## Sheet: combined_proteome
Rank	Gene name	Protein name	Protein ID	Fold change	P value	Dataset
1	TPD52L2	Tumor protein D54	O43399	565.5	6.2e-08	WT + INV + R159E
2	TPD52	Tumor protein D52	P55327	282.6	3.5e-12	WT + INV
3	BASP1	Brain acid soluble protein 1	P80723	116.3	6.5e-07	INV
4	SCAMP3	Secretory carrier-associated membrane protein 3	O14828	113.3	4.1e-10	WT + INV
5	ACTC1	Actin, alpha cardiac muscle 1	P68032	103.6	8.8e-04	INV
6	RAB6A	Ras-related protein Rab-6A	P20340	93.5	1.3e-10	WT + INV
7	SYPL1	Synaptophysin-like protein 1	Q16563	88.6	8.7e-10	WT
8	ITGB1	Integrin beta-1	P05556	88	2.9e-10	INV
9	AGTRAP	Type-1 angiotensin II receptor-associated protein	Q6RW13	82.9	2.3e-09	WT
10	SLC3A2	4F2 cell-surface antigen heavy chain	P08195	75.3	4.4e-10	INV
11	BSG	Basigin	P35613	65.2	1.0e-12	INV
12	HLA-C	HLA class I histocompatibility antigen, Cw-7 alpha chain	P10321	54.2	2.4e-10	INV
13	TFRC	Transferrin receptor protein 1	P02786	49.3	1.2e-08	INV
14	AHNAK	Neuroblast differentiation-associated protein AHNAK	Q09666	48.7	1.5e-05	INV
15	CALR	Calreticulin	P27797	48.2	5.9e-08	INV
16	ANXA2	Annexin A2	P07355	46.3	9.1e-09	INV
17	EDIL3	EGF-like repeat and discoidin I-like domain-containing protein 3	O43854	44.6	6.6e-11	WT + INV
18	SYNGR2	Synaptogyrin-2	O43760	43.9	5.7e-08	WT + INV
19	RAB1B	Ras-related protein Rab-1B	Q9H0U4	42.9	1.5e-08	WT + INV
20	SLC2A1	Solute carrier family 2, facilitated glucose transporter member 1	P11166	39.2	4.6e-10	INV
21	GNAI2	Guanine nucleotide-binding protein G(i) subunit alpha-2	P04899	38.3	2.0e-10	INV
22	PTHLH	Parathyroid hormone-related protein	P12272	37.6	4.2e-03	INV
23	RAB1A	Ras-related protein Rab-1A	P62820	37.2	2.9e-05	WT + INV
24	SLC7A5	Large neutral amino acids transporter small subunit 1	Q01650	37.1	1.1e-07	INV
25	CD44	CD44 antigen	P16070	35	3.3e-10	INV
26	ATP1A1	Sodium/potassium-transporting ATPase subunit alpha-1	P05023	34.6	1.2e-08	INV
27	CANX	Calnexin	P27824	33.9	1.3e-06	INV
28	HLA-A	HLA class I histocompatibility antigen, A-3 alpha chain	P04439	32.9	3.5e-08	INV
29	RAB1C	Putative Ras-related protein Rab-1C	Q92928	32.1	1.1e-04	WT + INV
30	PDIA3	Protein disulfide-isomerase A3	P30101	31.1	4.8e-06	INV
31	MSN	Moesin	P26038	28.3	3.7e-07	INV
32	P4HB	Protein disulfide-isomerase	P07237	27.9	1.5e-06	INV
33	SCAMP1	Secretory carrier-associated membrane protein 1	O15126	27.2	7.3e-09	WT
34	BST2	Bone marrow stromal antigen 2	Q10589	26.8	1.5e-05	WT + INV
35	SLC1A5	Neutral amino acid transporter B(0)	Q15758	25.9	1.4e-06	INV
36	DNAJC5	DnaJ homolog subfamily C member 5	Q9H3Z4	25.8	1.5e-06	WT
37	HIST1H2AJ	Histone H2A type 1-J	Q99878	25.7	2.6e-02	WT + R159E
38	ITGA5	Integrin alpha-5	P08648	25.4	1.5e-07	INV
39	DNAJC13	DnaJ homolog subfamily C member 13	O75165	25.2	8.1e-09	WT
40	M6PR	Cation-dependent mannose-6-phosphate receptor	P20645	24.5	2.7e-08	WT
41	MCAM	Cell surface glycoprotein MUC18	P43121	24.1	1.2e-07	INV
42	GANAB	Neutral alpha-glucosidase AB	Q14697	23.7	1.2e-06	INV
43	JUP	Junction plakoglobin	P14923	23.4	3.9e-07	INV
44	VAMP7	Vesicle-associated membrane protein 7	P51809	23.1	1.3e-09	WT
45	VAMP3	Vesicle-associated membrane protein 3	Q15836	22.8	1.1e-06	WT + INV
46	PLEC	Plectin	Q15149	21.9	2.4e-07	INV
47	RAB14	Ras-related protein Rab-14	P61106	19.8	9.4e-07	WT + INV
48	VAMP2	Vesicle-associated membrane protein 2	P63027	19.7	2.9e-06	WT
49	ATG9A	Autophagy-related protein 9A	Q7Z3C6	19.5	9.2e-10	WT
50	HSP90B1	Endoplasmin	P14625	19.4	1.2e-08	INV
51	RAB2A	Ras-related protein Rab-2A	P61019	19	1.5e-07	WT
52	ITGAV	Integrin alpha-V	P06756	18.5	8.8e-08	INV
53	HSPA9	Stress-70 protein, mitochondrial	P38646	18.5	2.0e-05	INV
54	CTNNA1	Catenin alpha-1	P35221	18.1	1.2e-07	INV
55	DAGLB	Sn1-specific diacylglycerol lipase beta	Q8NCG7	17.4	3.7e-07	WT
56	LAMP1	Lysosome-associated membrane glycoprotein 1	P11279	17.4	1.9e-04	WT + INV
57	TPD52L1	Tumor protein D53	Q16890	17.3	3.1e-08	WT
58	TMEM179B	Transmembrane protein 179B	Q7Z7N9	17.2	1.3e-03	WT
59	ATP1B1	Sodium/potassium-transporting ATPase subunit beta-1	P05026	16.8	4.4e-06	INV
60	HIST3H3	Histone H3.2	Q71DI3	16.5	4.7e-03	WT
61	PCYT1A	Choline-phosphate cytidylyltransferase A	P49585	16.2	2.5e-06	WT
62	HLA-B	HLA class I histocompatibility antigen, B-7 alpha chain	P01889	16.2	1.2e-05	INV
63	CFL1	Cofilin-1	P23528	15.8	7.7e-10	INV
64	RAP1B	Ras-related protein Rap-1b	P61224	15.8	9.1e-07	INV
65	CTNNB1	Catenin beta-1	P35222	15.7	1.7e-06	INV
66	DSG2	Desmoglein-2	Q14126	15.2	1.2e-05	INV
67	HSPD1	60 kDa heat shock protein, mitochondrial	P10809	15.2	2.1e-07	INV
68	RTN4	Reticulon-4	Q9NQC3	15.2	4.3e-04	INV
69	GNAI3	Guanine nucleotide-binding protein G(k) subunit alpha	P08754	15.2	5.5e-05	INV
70	ACTN4	Alpha-actinin-4	O43707	15.2	3.5e-05	INV
71	DDOST	Dolichyl-diphosphooligosaccharide--protein glycosyltransferase 48 kDa subunit	P39656	14.8	2.4e-08	INV
72	LGALS1	Galectin-1	P09382	14.4	1.8e-06	INV
73	ATP6V0A1	V-type proton ATPase 116 kDa subunit a isoform 1	Q93050	14	5.2e-08	WT
74	ATP6V0D1	V-type proton ATPase subunit d 1	P61421	13.9	1.3e-09	WT
75	ITGA11	Integrin alpha-11	Q9UKX5	13.9	4.2e-06	INV
76	MDH2	Malate dehydrogenase, mitochondrial	P40926	13.8	1.5e-05	INV
77	WDFY1	WD repeat and FYVE domain-containing protein 1	Q8IWB7	13.8	4.2e-08	WT
78	ATP1B3	Sodium/potassium-transporting ATPase subunit beta-3	P54709	13.7	1.0e-05	INV
79	RPN1	Dolichyl-diphosphooligosaccharide--protein glycosyltransferase subunit 1	P04843	13.6	6.1e-06	INV
80	TXNDC5	Thioredoxin domain-containing protein 5	Q8NBS9	13.3	2.3e-06	INV
81	GNB1	Guanine nucleotide-binding protein G(I)/G(S)/G(T) subunit beta-1	P62873	13.3	2.5e-04	INV
82	ENO1	Alpha-enolase	P06733	13.2	2.8e-05	INV
83	RAB10	Ras-related protein Rab-10	P61026	13.1	1.1e-04	WT + INV
84	CDH2	Cadherin-2	P19022	12.9	8.4e-07	INV
85	CTSZ	Cathepsin Z	Q9UBR2	12.7	1.2e-04	INV
86	MYO1C	Unconventional myosin-Ic	O00159	12.4	1.9e-07	INV
87	TLN1	Talin-1	Q9Y490	12.4	7.3e-05	INV
88	PRKCSH	Glucosidase 2 subunit beta	P14314	11.9	1.1e-05	INV
89	GPC1	Glypican-1	P35052	11.9	1.2e-06	INV
90	ATP5A1	ATP synthase subunit alpha, mitochondrial	P25705	11.7	5.8e-08	INV
91	CKAP4	Cytoskeleton-associated protein 4	Q07065	11.5	2.9e-07	INV
92	SLC16A1	Monocarboxylate transporter 1	P53985	11.4	8.3e-05	INV
93	B4GALT1	Beta-1,4-galactosyltransferase 1	P15291	11.3	6.9e-07	WT
94	ACSL3	Long-chain-fatty-acid--CoA ligase 3	O95573	11	1.9e-06	INV
95	SLC25A5	ADP/ATP translocase 2	P05141	10.9	4.0e-06	INV
96	MYL12A	Myosin regulatory light chain 12A	P19105	10.8	4.5e-03	INV
97	RAB11B	Ras-related protein Rab-11B	Q15907	10.8	2.0e-03	WT
98	ITGA3	Integrin alpha-3	P26006	10.7	9.0e-06	INV
99	COL8A1	Collagen alpha-1(VIII) chain	P27658	10.7	8.5e-08	WT + R159E
100	TAGLN2	Transgelin-2	P37802	10.7	4.8e-06	INV
101	ERP29	Endoplasmic reticulum resident protein 29	P30040	10.7	2.4e-07	INV
102	STOM	Erythrocyte band 7 integral membrane protein	P27105	10.6	8.0e-06	INV
103	RAB7A	Ras-related protein Rab-7a	P51149	10.4	1.3e-03	WT + INV
104	GNB2	Guanine nucleotide-binding protein G(I)/G(S)/G(T) subunit beta-2	P62879	10.3	2.5e-04	INV
105	LMBRD2	LMBR1 domain-containing protein 2	Q68DH5	10.2	4.2e-06	WT
106	PLS3	Plastin-3	P13797	10.2	1.2e-06	INV
107	ARL8A	ADP-ribosylation factor-like protein 8A	Q96BM9	10.2	1.1e-03	WT
108	PDIA6	Protein disulfide-isomerase A6	Q15084	10	1.6e-07	INV
109	HSD17B4	Peroxisomal multifunctional enzyme type 2	P51659	9.8	2.1e-06	INV
110	TUFM	Elongation factor Tu, mitochondrial	P49411	9.7	9.6e-07	INV
111	SLC25A4	ADP/ATP translocase 2, N-terminally processed	P12235	9.6	2.3e-02	INV
112	VAMP8	Vesicle-associated membrane protein 8	Q9BV40	9.5	1.7e-02	WT
113	PLA2G4A	Cytosolic phospholipase A2	P47712	9.2	4.5e-05	WT + INV
114	CPS1	Carbamoyl-phosphate synthase [ammonia], mitochondrial	P31327	9.2	3.2e-04	INV
115	TUBA4A	Tubulin alpha-4A chain	P68366	9.2	4.1e-05	INV
116	ATP5B	ATP synthase subunit beta, mitochondrial	P06576	9.1	1.6e-08	INV
117	OXCT1	Succinyl-CoA:3-ketoacid coenzyme A transferase 1, mitochondrial	P55809	9.1	8.3e-06	INV
118	PI4K2A	Phosphatidylinositol 4-kinase type 2-alpha	Q9BTU6	9	1.2e-06	WT
119	EPHX1	Epoxide hydrolase 1	P07099	8.9	1.8e-05	INV
120	FSCN1	Fascin	Q16658	8.9	7.5e-06	INV
121	SLC2A13	Proton myo-inositol cotransporter	Q96QE2	8.9	1.1e-07	WT
122	ESYT1	Extended synaptotagmin-1	Q9BSJ8	8.8	4.4e-06	INV
123	SLC25A3	Phosphate carrier protein, mitochondrial	Q00325	8.8	7.8e-05	INV
124	CD63	CD63 antigen	P08962	8.7	3.3e-03	WT
125	SLC16A3	Monocarboxylate transporter 4	O15427	8.5	1.8e-04	INV
126	SCAMP2	Secretory carrier-associated membrane protein 2	O15127	8.4	8.8e-06	WT + INV
127	SFT2D1	Vesicle transport protein SFT2A	Q8WV19	8.3	2.2e-03	WT
128	EEF2	Elongation factor 2	P13639	8.2	1.8e-03	INV
129	PLD1	Phospholipase D1	Q13393	8.1	8.7e-06	WT
130	FOLR1	Folate receptor alpha	P15328	8.1	3.1e-05	INV
131	SPTBN1	Spectrin beta chain, non-erythrocytic 1	Q01082	8	1.5e-05	INV
132	PPT1	Palmitoyl-protein thioesterase 1	P50897	7.9	3.4e-05	INV
133	MYOF	Myoferlin	Q9NZM1	7.8	4.2e-05	WT + INV
134	SHMT2	Serine hydroxymethyltransferase, mitochondrial	P34897	7.6	1.4e-06	INV
135	GNA14	Guanine nucleotide-binding protein subunit alpha-11	P29992	7.5	3.9e-04	INV
136	LRRC59	Leucine-rich repeat-containing protein 59	Q96AG4	7.4	1.5e-05	INV
137	ATP5H	ATP synthase subunit d, mitochondrial	O75947	7.4	3.8e-04	INV
138	SDHA	Succinate dehydrogenase [ubiquinone] flavoprotein subunit, mitochondrial	P31040	7.4	2.2e-05	INV
139	ARL8B	ADP-ribosylation factor-like protein 8B	Q9NVJ2	7.4	3.0e-05	WT
140	CD59	CD59 glycoprotein	P13987	7.4	8.9e-04	INV
141	VDAC2	Voltage-dependent anion-selective channel protein 2	P45880	7.4	4.7e-06	INV
142	CCT2	T-complex protein 1 subunit beta	P78371	7.3	4.5e-04	INV
143	RAB5C	Ras-related protein Rab-5C	P51148	7.3	7.4e-04	WT + INV
144	RAB8A	Ras-related protein Rab-8A	P61006	7.3	1.5e-05	WT + INV
145	RPS27A	Ubiquitin-40S ribosomal protein S27a	P62979	7.2	1.3e-05	INV
146	PDIA4	Protein disulfide-isomerase A4	P13667	7.2	1.5e-05	INV
147	STOML2	Stomatin-like protein 2, mitochondrial	Q9UJZ1	7.2	9.1e-06	INV
148	SAR1A;SAR1B	GTP-binding protein SAR1a;GTP-binding protein SAR1b	Q9NR31;Q9Y6B6	7.2	1.9e-02	INV
149	PHB	Prohibitin	P35232	7.1	2.8e-05	INV
150	CTSD	Cathepsin D	P07339	7.1	1.5e-03	INV
151	GLS	Glutaminase kidney isoform, mitochondrial	O94925	7.1	2.9e-05	INV
152	PLOD2	Procollagen-lysine,2-oxoglutarate 5-dioxygenase 2	O00469	7	3.3e-04	INV
153	RAB11A	Ras-related protein Rab-11A	P62491	7	1.5e-05	INV
154	ATP2A2	Sarcoplasmic/endoplasmic reticulum calcium ATPase 2	P16615	6.8	1.0e-03	INV
155	VDAC1	Voltage-dependent anion-selective channel protein 1	P21796	6.8	1.1e-04	INV
156	PHB2	Prohibitin-2	Q99623	6.7	1.3e-03	INV
157	PRDX4	Peroxiredoxin-4	Q13162	6.7	6.8e-05	INV
158	SNAP23	Synaptosomal-associated protein 23	O00161	6.7	4.7e-06	INV
159	CSE1L	Exportin-2	P55060	6.6	5.5e-03	INV
160	GGT1	Gamma-glutamyltranspeptidase 1	P19440	6.5	8.2e-03	INV
161	CALU	Calumenin	O43852	6.5	1.6e-05	INV
162	YWHAZ	14-3-3 protein zeta/delta	P63104	6.4	5.9e-04	INV
163	HSPA5	78 kDa glucose-regulated protein	P11021	6.4	2.8e-08	INV
164	CS	Citrate synthase, mitochondrial	O75390	6.4	5.2e-05	INV
165	ANXA1	Annexin A1	P04083	6.4	1.8e-04	INV
166	SLC38A5	Sodium-coupled neutral amino acid transporter 5	Q8WUX1	6.3	5.2e-04	INV
167	HDAC10	Histone deacetylase 10	Q969S8	6.3	1.0e-03	WT + R159E
168	SDAD1	Protein SDA1 homolog	Q9NVU7	6.2	3.7e-04	INV
169	HDLBP	Vigilin	Q00341	6.2	5.4e-04	INV
170	CDC42	Cell division control protein 42 homolog	P60953	6.2	1.8e-04	INV
171	CACNA2D1	Voltage-dependent calcium channel subunit alpha-2/delta-1	P54289	6.2	1.2e-05	INV
172	GPRC5A	Retinoic acid-induced protein 3	Q8NFJ5	6.1	3.3e-04	INV
173	MARCKSL1	MARCKS-related protein	P49006	6.1	4.6e-06	INV
174	PGRMC1	Membrane-associated progesterone receptor component 1	O00264	6.1	2.8e-04	INV
175	HSP90AB2P	Putative heat shock protein HSP 90-beta 2	Q58FF8	6	2.7e-05	INV
176	NRAS	GTPase NRas	P01111	6	3.1e-03	INV
177	GAPDH	Glyceraldehyde-3-phosphate dehydrogenase	P04406	6	2.5e-05	INV
178	LDHA	L-lactate dehydrogenase A chain	P00338	6	7.4e-04	INV + R159E
179	SERINC1	Serine incorporator 1	Q9NRX5	5.9	1.8e-03	WT
180	EPB41L2	Band 4.1-like protein 2	O43491	5.9	7.7e-05	INV
181	TMEM43	Transmembrane protein 43	Q9BTV4	5.9	8.8e-06	INV
182	HSP90AA1	Heat shock protein HSP 90-alpha	P07900	5.9	2.1e-06	INV
183	ASPH	Aspartyl/asparaginyl beta-hydroxylase	Q12797	5.9	2.2e-04	INV
184	GLUD1	Glutamate dehydrogenase 1, mitochondrial	P00367	5.8	3.8e-04	INV
185	HSPE1	10 kDa heat shock protein, mitochondrial	P61604	5.8	4.0e-03	INV
186	MARCKS	Myristoylated alanine-rich C-kinase substrate	P29966	5.8	1.6e-03	INV
187	PPIA	Peptidyl-prolyl cis-trans isomerase A	P62937	5.8	6.1e-04	INV
188	SLC9A3R2	Na(+)/H(+) exchange regulatory cofactor NHE-RF2	Q15599	5.8	6.9e-03	INV
189	KTN1	Kinectin	Q86UP2	5.8	9.4e-05	INV
190	GPR56	G-protein coupled receptor 56	Q9Y653	5.7	1.0e-04	INV
191	DSP	Desmoplakin	P15924	5.7	5.6e-04	WT + R159E
192	RAB8B	Ras-related protein Rab-8B	Q92930	5.6	2.2e-02	WT
193	TNFRSF10A	Tumor necrosis factor receptor superfamily member 10A	O00220	5.6	1.9e-04	INV
194	ARFGAP1	ADP-ribosylation factor GTPase-activating protein 1	Q8N6T3	5.6	1.4e-05	WT
195	CTNND1	Catenin delta-1	O60716	5.6	9.8e-05	INV
196	SPTAN1	Spectrin alpha chain, non-erythrocytic 1	Q13813	5.6	3.2e-04	INV
197	GALNT2	Polypeptide N-acetylgalactosaminyltransferase 2	Q10471	5.5	1.5e-03	WT + INV
198	GNAI1	Guanine nucleotide-binding protein G(i) subunit alpha-1	P63096	5.4	1.1e-03	INV
199	RHOA	Transforming protein RhoA	P61586	5.4	5.1e-03	INV
200	FAM129B	Niban-like protein 1	Q96TA1	5.4	1.1e-02	INV
201	ATP2B1	Plasma membrane calcium-transporting ATPase 1	P20020	5.3	7.3e-04	INV
202	TMEM87A	Transmembrane protein 87A	Q8NBN3	5.3	1.2e-05	WT
203	CYB5R3	NADH-cytochrome b5 reductase 3	P00387	5.3	2.6e-04	INV
204	IQGAP1	Ras GTPase-activating-like protein IQGAP1	P46940	5.2	8.2e-03	INV
205	PGRMC2	Membrane-associated progesterone receptor component 2	O15173	5.2	5.0e-06	INV
206	PON2	Serum paraoxonase/arylesterase 2	Q15165	5.2	1.3e-02	INV
207	SERPINH1	Serpin H1	P50454	5.2	6.0e-09	INV
208	VCP	Transitional endoplasmic reticulum ATPase	P55072	5.1	2.6e-03	INV
209	YES1	Tyrosine-protein kinase Yes	P07947	5.1	6.1e-03	INV
210	CCT6A	T-complex protein 1 subunit zeta	P40227	5.1	7.4e-05	INV
211	UQCRC2	Cytochrome b-c1 complex subunit 2, mitochondrial	P22695	5.1	1.5e-04	INV
212	H2AFY	Core histone macro-H2A.1	O75367	5.1	2.2e-03	INV
213	EGFR	Epidermal growth factor receptor	P00533	5.1	1.9e-03	INV
214	PAICS	Multifunctional protein ADE2	P22234	5.1	8.8e-04	INV
215	CALD1	Caldesmon	Q05682	5	1.5e-03	INV
216	TNC	Tenascin	P24821	5	3.1e-04	INV
217	RAB5A	Ras-related protein Rab-5A	P20339	5	4.9e-03	WT + INV
218	SLC12A4	Solute carrier family 12 member 4	Q9UP95	5	4.1e-05	WT
219	PTRF	Polymerase I and transcript release factor	Q6NZI2	5	1.2e-06	INV
220	ALCAM	CD166 antigen	Q13740	5	1.9e-04	INV
221	GNS	N-acetylglucosamine-6-sulfatase	P15586	5	1.3e-04	INV
222	LAMTOR1	Ragulator complex protein LAMTOR1	Q6IAA8	5	1.5e-02	WT
223	VAT1	Synaptic vesicle membrane protein VAT-1 homolog	Q99536	5	5.9e-04	INV
224	CCT4	T-complex protein 1 subunit delta	P50991	4.9	1.5e-03	INV
225	ATP5O	ATP synthase subunit O, mitochondrial	P48047	4.9	3.5e-04	INV
226	L1CAM	Neural cell adhesion molecule L1	P32004	4.9	1.6e-04	INV
227	FH	Fumarate hydratase, mitochondrial	P07954	4.9	4.2e-04	INV
228	AHNAK2	Protein AHNAK2	Q8IVF2	4.9	5.1e-04	INV
229	COLGALT1	Procollagen galactosyltransferase 1	Q8NBJ5	4.9	3.8e-04	INV
230	LCN1	Lipocalin-1	P31025	4.9	2.5e-02	WT + R159E
231	TPM3	Tropomyosin alpha-3 chain	P06753	4.8	3.1e-02	WT + INV + R159E
232	TRAP1	Heat shock protein 75 kDa, mitochondrial	Q12931	4.8	8.3e-04	INV
233	SQSTM1	Sequestosome-1	Q13501	4.8	3.1e-02	INV
234	PPIB	Peptidyl-prolyl cis-trans isomerase B	P23284	4.8	5.6e-04	INV
235	HADHB	Trifunctional enzyme subunit beta, mitochondrial	P55084	4.7	5.3e-04	INV
236	CNP	2,3-cyclic-nucleotide 3-phosphodiesterase	P09543	4.7	2.1e-02	INV
237	SRP54	Signal recognition particle 54 kDa protein	P61011	4.7	4.6e-03	INV
238	BCAP31	B-cell receptor-associated protein 31	P51572	4.7	7.8e-05	INV
239	EIF4E	Eukaryotic translation initiation factor 4E	P06730	4.7	7.5e-04	WT
240	CRIP2	Cysteine-rich protein 2	P52943	4.7	1.4e-03	INV
241	TPM4	Tropomyosin alpha-4 chain	P67936	4.6	4.3e-02	WT + R159E
242	XRCC5	X-ray repair cross-complementing protein 5	P13010	4.6	1.5e-03	INV
243	GNAS	Guanine nucleotide-binding protein G(s) subunit alpha isoforms short	P63092	4.6	4.7e-03	INV
244	DIMT1	Probable dimethyladenosine transferase	Q9UNQ2	4.6	1.7e-02	INV
245	FERMT2	Fermitin family homolog 2	Q96AC1	4.6	1.8e-03	INV
246	TUBB6	Tubulin beta-6 chain	Q9BUF5	4.6	6.0e-03	INV
247	SLC7A11	Cystine/glutamate transporter	Q9UPY5	4.6	5.0e-03	INV
248	PDHB	Pyruvate dehydrogenase E1 component subunit beta, mitochondrial	P11177	4.6	1.1e-03	INV
249	ALDH1B1	Aldehyde dehydrogenase X, mitochondrial	P30837	4.6	4.9e-06	INV
250	FKBP10	Peptidyl-prolyl cis-trans isomerase FKBP10	Q96AY3	4.5	5.8e-03	INV
251	TPBG	Trophoblast glycoprotein	Q13641	4.5	3.5e-03	WT + INV
252	NME2	Nucleoside diphosphate kinase B	P22392	4.5	1.8e-02	INV
253	EIF4G2	Eukaryotic translation initiation factor 4 gamma 2	P78344	4.5	3.1e-05	INV
254	HSD17B10	3-hydroxyacyl-CoA dehydrogenase type-2	Q99714	4.5	4.6e-03	INV
255	EHD2	EH domain-containing protein 2	Q9NZN4	4.5	2.0e-03	INV
256	MTAP	S-methyl-5-thioadenosine phosphorylase	Q13126	4.5	1.4e-03	WT
257	FKBP11	Peptidyl-prolyl cis-trans isomerase FKBP11	Q9NYL4	4.5	1.1e-05	INV
258	GDA	Guanine deaminase	Q9Y2T3	4.5	4.2e-05	WT
259	RPN2	Dolichyl-diphosphooligosaccharide--protein glycosyltransferase subunit 2	P04844	4.5	3.6e-06	INV
260	API5	Apoptosis inhibitor 5	Q9BZZ5	4.5	8.8e-03	INV
261	EIF2S3	Eukaryotic translation initiation factor 2 subunit 3	P41091	4.4	1.9e-03	INV
262	TSPAN6	Tetraspanin-6	O43657	4.4	4.9e-03	WT
263	DYNC1H1	Cytoplasmic dynein 1 heavy chain 1	Q14204	4.4	4.8e-03	INV
264	ANO6	Anoctamin-6	Q4KMQ2	4.4	1.5e-02	INV
265	CD97	CD97 antigen	P48960	4.3	2.3e-03	INV
266	TCP1	T-complex protein 1 subunit alpha	P17987	4.3	1.3e-02	INV
267	TUBB8	Tubulin beta-8 chain	Q3ZCM7	4.3	1.7e-02	INV
268	YWHAG	14-3-3 protein gamma	P61981	4.2	3.3e-03	INV
269	RPL14	60S ribosomal protein L14	P50914	4.2	1.3e-05	WT
270	RAB5B	Ras-related protein Rab-5B	P61020	4.2	4.5e-05	WT
271	RCC2	Protein RCC2	Q9P258	4.2	2.5e-02	WT
272	PDE3A	cGMP-inhibited 3,5-cyclic phosphodiesterase A	Q14432	4.2	2.8e-04	INV
273	SLC29A1	Equilibrative nucleoside transporter 1	Q99808	4.1	2.7e-04	INV
274	CAP1	Adenylyl cyclase-associated protein 1	Q01518	4.1	2.4e-02	INV
275	XRCC6	X-ray repair cross-complementing protein 6	P12956	4.1	3.3e-03	INV
276	CCT7	T-complex protein 1 subunit eta	Q99832	4.1	9.7e-03	INV
277	HADHA	Trifunctional enzyme subunit alpha, mitochondrial	P40939	4.1	7.2e-04	INV
278	ADRA2A	Alpha-2A adrenergic receptor	P08913	4.1	1.8e-04	INV
279	EMC1	ER membrane protein complex subunit 1	Q8N766	4.1	3.8e-05	INV
280	SLC39A6	Zinc transporter ZIP6	Q13433	4	1.6e-04	INV
281	TGFBI	Transforming growth factor-beta-induced protein ig-h3	Q15582	4	4.5e-04	INV
282	PKM	Pyruvate kinase PKM	P14618	4	4.1e-08	INV
283	ACTN1	Alpha-actinin-1	P12814	4	6.5e-04	INV
284	TMEM109	Transmembrane protein 109	Q9BVC6	4	6.7e-03	INV
285	UBA52	Ubiquitin	P62987	4	9.0e-04	INV
286	PRDX1	Peroxiredoxin-1	Q06830	4	1.1e-06	INV
287	ECE1	Endothelin-converting enzyme 1	P42892	4	1.6e-03	INV
288	NUMA1	Nuclear mitotic apparatus protein 1	Q14980	4	1.8e-03	INV
289	ARG1	Arginase-1	P05089	4	3.0e-04	WT
290	ALDOA	Fructose-bisphosphate aldolase A	P04075	3.9	4.2e-03	WT + INV
291	NOMO1	Nodal modulator 1	Q15155	3.9	8.4e-04	INV
292	PGD	6-phosphogluconate dehydrogenase, decarboxylating	P52209	3.9	4.8e-03	INV
293	HYOU1	Hypoxia up-regulated protein 1	Q9Y4L1	3.9	2.2e-03	INV
294	SND1	Staphylococcal nuclease domain-containing protein 1	Q7KZF4	3.9	9.6e-04	INV
295	RRBP1	Ribosome-binding protein 1	Q9P2E9	3.9	2.4e-04	INV
296	RPS29	40S ribosomal protein S29	P62273	3.9	7.6e-03	WT
297	SRPRB	Signal recognition particle receptor subunit beta	Q9Y5M8	3.9	1.5e-03	INV
298	CD109	CD109 antigen	Q6YHK3	3.9	7.5e-04	INV
299	MAGT1	Magnesium transporter protein 1	Q9H0U3	3.8	6.9e-04	INV
300	CCDC47	Coiled-coil domain-containing protein 47	Q96A33	3.8	3.3e-04	INV
301	ACTB	Actin, cytoplasmic 1	P60709	3.8	2.2e-03	INV
302	VCL	Vinculin	P18206	3.8	9.5e-04	INV
303	RAD50	DNA repair protein RAD50	Q92878	3.8	2.4e-02	INV
304	ZYX	Zyxin	Q15942	3.8	3.9e-03	INV
305	PIPSL	Phosphatidylinositol 4-phosphate 5-kinase type-1 alpha	Q99755	3.8	1.9e-04	INV
306	MYH14	Myosin-14	Q7Z406	3.8	1.9e-02	INV
307	HSP90AB1	Heat shock protein HSP 90-beta	P08238	3.8	3.4e-07	INV
308	LDHB	L-lactate dehydrogenase B chain	P07195	3.8	2.1e-02	INV
309	NUDC	Nuclear migration protein nudC	Q9Y266	3.7	2.0e-04	INV
310	EZR	Ezrin	P15311	3.7	2.6e-04	INV
311	EEF1G	Elongation factor 1-gamma	P26641	3.7	3.1e-05	INV
312	PDLIM5	PDZ and LIM domain protein 5	Q96HC4	3.7	6.3e-04	INV
313	MYH9	Myosin-9	P35579	3.7	6.3e-03	INV + R159E
314	GPI	Glucose-6-phosphate isomerase	P06744	3.7	7.1e-03	INV
315	HNRNPM	Heterogeneous nuclear ribonucleoprotein M	P52272	3.6	3.9e-02	WT
316	NSF	Vesicle-fusing ATPase	P46459	3.6	1.5e-02	INV
317	RAC1	Ras-related C3 botulinum toxin substrate 1	P63000	3.6	2.6e-03	INV
318	IMMT	MICOS complex subunit MIC60	Q16891	3.6	2.6e-03	INV
319	CYB5B	Cytochrome b5 type B	O43169	3.6	2.2e-03	INV
320	GPD2	Glycerol-3-phosphate dehydrogenase, mitochondrial	P43304	3.6	4.7e-03	INV
321	PGK1	Phosphoglycerate kinase 1	P00558	3.6	1.7e-02	INV
322	CLIC1	Chloride intracellular channel protein 1	O00299	3.6	3.3e-02	INV
323	CDK1	Cyclin-dependent kinase 1	P06493	3.6	1.2e-02	INV
324	ATL3	Atlastin-3	Q6DD88	3.6	8.8e-03	INV
325	CDC42SE2	CDC42 small effector protein 2	Q9NRR3	3.6	2.9e-02	INV
326	PRKCA	Protein kinase C alpha type	P17252	3.5	3.1e-02	INV
327	ACADM	Medium-chain specific acyl-CoA dehydrogenase, mitochondrial	P11310	3.5	7.1e-03	INV
328	TRIP13	Pachytene checkpoint protein 2 homolog	Q15645	3.5	1.3e-02	WT + INV
329	PRMT1	Protein arginine N-methyltransferase 1	Q99873	3.5	1.5e-02	WT
330	DDX39B	Spliceosome RNA helicase DDX39B	Q13838	3.5	3.5e-02	INV + R159E
331	MTDH	Protein LYRIC	Q86UE4	3.5	5.3e-03	INV
332	LMNA	Prelamin-A/C	P02545	3.5	2.6e-03	INV
333	PPFIBP1	Liprin-beta-1	Q86W92	3.5	2.9e-03	INV
334	LRPPRC	Leucine-rich PPR motif-containing protein, mitochondrial	P42704	3.5	7.5e-04	INV
335	TM9SF2	Transmembrane 9 superfamily member 2	Q99805	3.5	2.6e-04	WT
336	PFN1	Profilin-1	P07737	3.5	1.7e-02	INV
337	EBP	3-beta-hydroxysteroid-Delta(8),Delta(7)-isomerase	Q15125	3.5	1.8e-02	INV
338	MYO1B	Unconventional myosin-Ib	O43795	3.5	3.2e-03	INV
339	PRDX6	Peroxiredoxin-6	P30041	3.5	4.5e-03	INV
340	ESYT2	Extended synaptotagmin-2	A0FGR8	3.4	6.4e-04	INV
341	TMPO	Lamina-associated polypeptide 2, isoform alpha	P42166	3.4	1.2e-02	INV
342	DLST	Dihydrolipoyllysine-residue succinyltransferase component of 2-oxoglutarate dehydrogenase complex, mitochondrial	P36957	3.4	5.2e-03	INV
343	SLC39A10	Zinc transporter ZIP10	Q9ULF5	3.4	1.6e-02	INV
344	ARF4	ADP-ribosylation factor 4	P18085	3.4	4.0e-02	INV
345	P4HA1	Prolyl 4-hydroxylase subunit alpha-1	P13674	3.4	1.2e-03	INV
346	B2M	Beta-2-microglobulin	P61769	3.4	1.2e-02	INV
347	SLC9A3R1	Na(+)/H(+) exchange regulatory cofactor NHE-RF1	O14745	3.4	1.8e-03	INV
348	PHGDH	D-3-phosphoglycerate dehydrogenase	O43175	3.4	2.1e-04	INV
349	RPL23	60S ribosomal protein L23	P62829	3.4	1.1e-02	INV
350	VAPA	Vesicle-associated membrane protein-associated protein A	Q9P0L0	3.4	5.9e-03	INV
351	YWHAQ	14-3-3 protein theta	P27348	3.4	5.5e-03	INV
352	GLIPR2	Golgi-associated plant pathogenesis-related protein 1	Q9H4G4	3.4	3.4e-04	INV
353	EMD	Emerin	P50402	3.4	7.8e-03	INV
354	LAMP2	Lysosome-associated membrane glycoprotein 2	P13473	3.3	3.0e-03	WT
355	RPL21	60S ribosomal protein L21	P46778	3.3	5.3e-03	WT
356	VASN	Vasorin	Q6EMK4	3.3	1.7e-03	INV
357	PTPRF	Receptor-type tyrosine-protein phosphatase F	P10586	3.3	8.2e-03	INV
358	SNTB2	Beta-2-syntrophin	Q13425	3.3	1.8e-03	INV
359	TUBB	Tubulin beta chain	P07437	3.3	4.1e-12	INV
360	ARHGAP1	Rho GTPase-activating protein 1	Q07960	3.3	4.9e-03	INV
361	CKB	Creatine kinase B-type	P12277	3.3	7.4e-03	INV
362	ENG	Endoglin	P17813	3.3	1.8e-02	INV
363	CPT1A	Carnitine O-palmitoyltransferase 1, liver isoform	P50416	3.3	1.7e-04	INV
364	NAMPT	Nicotinamide phosphoribosyltransferase	P43490	3.3	1.7e-02	INV
365	PLIN3	Perilipin-3	O60664	3.3	6.9e-03	WT + INV
366	LRRC8A	Volume-regulated anion channel subunit LRRC8A	Q8IWT6	3.3	7.7e-03	INV
367	DAD1	Dolichyl-diphosphooligosaccharide--protein glycosyltransferase subunit DAD1	P61803	3.3	1.8e-03	INV
368	SSR4	Translocon-associated protein subunit delta	P51571	3.3	3.0e-03	INV
369	CD55	Complement decay-accelerating factor	P08174	3.3	1.6e-02	INV
370	FKBP4	Peptidyl-prolyl cis-trans isomerase FKBP4	Q02790	3.2	5.4e-04	INV
371	GCN1L1	Translational activator GCN1	Q92616	3.2	4.1e-03	INV
372	SCRIB	Protein scribble homolog	Q14160	3.2	8.1e-04	INV
373	RPS13	40S ribosomal protein S13	P62277	3.2	2.7e-02	WT
374	CDH13	Cadherin-13	P55290	3.2	7.0e-04	INV
375	AGPS	Alkyldihydroxyacetonephosphate synthase, peroxisomal	O00116	3.2	4.3e-03	INV
376	PTPRJ	Receptor-type tyrosine-protein phosphatase eta	Q12913	3.2	1.6e-02	INV
377	EPHA2	Ephrin type-A receptor 2	P29317	3.2	5.2e-03	INV
378	MYH10	Myosin-10	P35580	3.2	2.3e-02	INV
379	ITGB4	Integrin beta-4	P16144	3.2	3.3e-03	INV
380	SEC61B	Protein transport protein Sec61 subunit beta	P60468	3.2	1.2e-02	INV
381	PARK7	Protein deglycase DJ-1	Q99497	3.2	4.8e-02	INV
382	ANPEP	Aminopeptidase N	P15144	3.2	3.1e-02	INV
383	SPCS2	Signal peptidase complex subunit 2	Q15005	3.2	7.7e-03	INV
384	ZDHHC5	Palmitoyltransferase ZDHHC5	Q9C0B5	3.2	6.5e-03	INV
385	RPLP2	60S acidic ribosomal protein P2	P05387	3.2	2.2e-02	WT
386	IARS	Isoleucine--tRNA ligase, cytoplasmic	P41252	3.1	2.5e-02	WT
387	LMNB1	Lamin-B1	P20700	3.1	1.0e-02	INV
388	CLU	Clusterin	P10909	3.1	1.4e-03	INV
389	TPI1	Triosephosphate isomerase	P60174	3.1	2.1e-02	INV
390	CASP14	Caspase-14	P31944	3.1	7.2e-03	WT
391	PEF1	Peflin	Q9UBV8	3.1	4.7e-02	WT
392	PCBP2	Poly(rC)-binding protein 2	Q15366	3.1	1.8e-06	INV
393	NR3C1	Glucocorticoid receptor	P04150	3.1	3.3e-03	INV
394	SRP68	Signal recognition particle subunit SRP68	Q9UHB9	3.1	4.0e-02	WT
395	TUBB3	Tubulin beta-3 chain	Q13509	3.1	1.1e-02	INV
396	ARHGEF2	Rho guanine nucleotide exchange factor 2	Q92974	3.1	8.3e-03	INV
397	YWHAE	14-3-3 protein epsilon	P62258	3.1	1.7e-02	INV
398	LIMA1	LIM domain and actin-binding protein 1	Q9UHB6	3.1	2.0e-02	INV
399	EPPK1	Epiplakin	P58107	3.1	2.1e-02	INV
400	NUP35	Nucleoporin NUP53	Q8NFH5	3.1	1.8e-02	INV
401	HAT1	Histone acetyltransferase type B catalytic subunit	O14929	3.1	8.8e-03	INV
402	SAR1B	GTP-binding protein SAR1b	Q9Y6B6	3	1.7e-02	INV
403	ATAD3A	ATPase family AAA domain-containing protein 3A	Q9NVI7	3	6.1e-04	INV
404	CLPTM1L	Cleft lip and palate transmembrane protein 1-like protein	Q96KA5	3	2.2e-03	INV
405	ADAR	Double-stranded RNA-specific adenosine deaminase	P55265	3	4.8e-03	WT
406	RCN2	Reticulocalbin-2	Q14257	3	3.1e-04	INV
407	PRPSAP1	Phosphoribosyl pyrophosphate synthase-associated protein 1	Q14558	3	2.5e-02	INV
408	CDK11B	Cyclin-dependent kinase 11B	P21127	3	5.5e-05	INV
409	PTBP3	Polypyrimidine tract-binding protein 3	O95758	3	3.2e-03	INV
410	USO1	General vesicular transport factor p115	O60763	3	1.1e-03	INV
411	CCT3	T-complex protein 1 subunit gamma	P49368	3	6.6e-05	INV
412	LIN7C	Protein lin-7 homolog C	Q9NUP9	3	1.5e-02	INV
413	TUBA1B	Tubulin alpha-1B chain	P68363	3	1.9e-11	INV
414	RPL10A	60S ribosomal protein L10a	P62906	3	1.6e-02	WT
415	TOP2A	DNA topoisomerase 2-alpha	P11388	3	3.0e-02	INV
416	CD70	CD70 antigen	P32970	3	3.2e-04	INV
417	EEF1A1	Elongation factor 1-alpha 1	P68104	3	3.2e-05	INV
418	POFUT1	GDP-fucose protein O-fucosyltransferase 1	Q9H488	2.9	6.8e-03	INV
419	GOT2	Aspartate aminotransferase, mitochondrial	P00505	2.9	1.2e-03	INV
420	YWHAB	14-3-3 protein beta/alpha	P31946	2.9	1.3e-02	INV
421	UQCRC1	Cytochrome b-c1 complex subunit 1, mitochondrial	P31930	2.9	8.2e-03	INV
422	CTNNBL1	Beta-catenin-like protein 1	Q8WYA6	2.9	3.7e-03	INV
423	PVR	Poliovirus receptor	P15151	2.9	2.1e-02	INV
424	VIM	Vimentin	P08670	2.9	1.6e-04	INV
425	P4HA2	Prolyl 4-hydroxylase subunit alpha-2	O15460	2.9	1.5e-03	INV
426	PCBP3	Poly(rC)-binding protein 3	P57721	2.9	2.6e-03	INV
427	RTN3	Reticulon-3	O95197	2.9	2.2e-02	INV
428	PGAM1	Phosphoglycerate mutase 1	P18669	2.9	1.5e-02	INV
429	ACLY	ATP-citrate synthase	P53396	2.9	1.7e-02	INV
430	YBX1	Nuclease-sensitive element-binding protein 1	P67809	2.8	1.7e-02	WT
431	CCT8	T-complex protein 1 subunit theta	P50990	2.8	1.5e-02	INV
432	NSUN2	tRNA (cytosine(34)-C(5))-methyltransferase	Q08J23	2.8	1.7e-02	INV
433	PSMD11	26S proteasome non-ATPase regulatory subunit 11	O00231	2.8	1.1e-02	INV
434	MAT2A	S-adenosylmethionine synthase isoform type-2	P31153	2.8	2.9e-02	WT + INV
435	CD3EAP	DNA-directed RNA polymerase I subunit RPA34	O15446	2.8	3.6e-02	INV
436	RAB34	Ras-related protein Rab-34	Q9BZG1	2.8	7.1e-03	WT + INV
437	RFC1	Replication factor C subunit 1	P35251	2.8	2.8e-02	INV
438	EIF4G1	Eukaryotic translation initiation factor 4 gamma 1	Q04637	2.8	2.7e-02	INV
439	XPO1	Exportin-1	O14980	2.7	3.7e-02	INV
440	CAT	Catalase	P04040	2.7	1.8e-02	INV
441	ALDH3B1	Aldehyde dehydrogenase family 3 member B1	P43353	2.7	1.4e-02	INV
442	RALA	Ras-related protein Ral-A	P11233	2.7	4.0e-03	WT + INV
443	CYSRT1	Cysteine-rich tail protein 1	A8MQ03	2.7	3.0e-02	INV
444	DNAJA1	DnaJ homolog subfamily A member 1	P31689	2.7	4.5e-02	INV
445	RPL8	60S ribosomal protein L8	P62917	2.7	3.7e-03	WT
446	C1QBP	Complement component 1 Q subcomponent-binding protein, mitochondrial	Q07021	2.7	2.5e-02	INV
447	MPP6	MAGUK p55 subfamily member 6	Q9NZW5	2.7	3.0e-02	INV
448	SYAP1	Synapse-associated protein 1	Q96A49	2.7	3.1e-03	INV
449	CORO1C	Coronin-1C	Q9ULV4	2.7	2.6e-02	INV
450	UCK2	Uridine-cytidine kinase 2	Q9BZX2	2.7	6.2e-03	INV
451	DBN1	Drebrin	Q16643	2.7	3.4e-02	INV
452	CCT5	T-complex protein 1 subunit epsilon	P48643	2.7	2.2e-02	INV
453	MCM4	DNA replication licensing factor MCM4	P33991	2.7	4.5e-02	INV
454	ATP6V1A	V-type proton ATPase catalytic subunit A	P38606	2.7	2.0e-02	INV
455	CSPG4	Chondroitin sulfate proteoglycan 4	Q6UVK1	2.7	1.7e-03	INV
456	NPTN	Neuroplastin	Q9Y639	2.7	7.9e-03	INV
457	MAP1B	Microtubule-associated protein 1B	P46821	2.7	1.6e-02	INV
458	EPRS	Bifunctional glutamate/proline--tRNA ligase	P07814	2.7	2.4e-02	INV
459	KPNA3	Importin subunit alpha-4	O00505	2.7	6.4e-03	INV
460	PSMC3	26S protease regulatory subunit 6A	P17980	2.7	6.6e-03	INV
461	CMBL	Carboxymethylenebutenolidase homolog	Q96DG6	2.7	4.8e-02	WT
462	MTCH2	Mitochondrial carrier homolog 2	Q9Y6C9	2.7	2.0e-02	INV
463	PDS5A	Sister chromatid cohesion protein PDS5 homolog A	Q29RF7	2.7	9.6e-03	INV
464	TUBB4B	Tubulin beta-4B chain	P68371	2.7	2.0e-08	INV
465	APMAP	Adipocyte plasma membrane-associated protein	Q9HDC9	2.7	3.3e-03	INV
466	PDXDC1	Pyridoxal-dependent decarboxylase domain-containing protein 1	Q6P996	2.6	3.1e-02	INV
467	CASK	Peripheral plasma membrane protein CASK	O14936	2.6	9.6e-03	INV
468	PLXNB2	Plexin-B2	O15031	2.6	2.4e-02	INV
469	POR	NADPH--cytochrome P450 reductase	P16435	2.6	7.8e-03	INV
470	EEF1A1P5	Putative elongation factor 1-alpha-like 3	Q5VTE0	2.6	6.3e-04	INV
471	UBA1	Ubiquitin-like modifier-activating enzyme 1	P22314	2.6	3.7e-02	WT + INV
472	GCLM	Glutamate--cysteine ligase regulatory subunit	P48507	2.6	6.9e-03	INV
473	PDCD6IP	Programmed cell death 6-interacting protein	Q8WUM4	2.6	4.7e-03	INV
474	SDC4	Syndecan-4	P31431	2.6	1.2e-02	INV
475	ITGA1	Integrin alpha-1	P56199	2.6	8.1e-03	INV
476	FLOT1	Flotillin-1	O75955	2.6	1.8e-02	INV
477	PARP1	Poly [ADP-ribose] polymerase 1	P09874	2.6	4.6e-03	INV
478	SMC1A	Structural maintenance of chromosomes protein 1A	Q14683	2.6	2.7e-02	INV
479	CLASP2	CLIP-associating protein 2	O75122	2.6	2.9e-02	INV
480	SLC12A2	Solute carrier family 12 member 2	P55011	2.6	2.2e-02	INV
481	HSDL2	Hydroxysteroid dehydrogenase-like protein 2	Q6YN16	2.6	9.3e-03	INV
482	FARSA	Phenylalanine--tRNA ligase alpha subunit	Q9Y285	2.6	2.9e-02	INV
483	RUVBL2	RuvB-like 2	Q9Y230	2.6	3.6e-02	WT
484	DLG1	Disks large homolog 1	Q12959	2.6	4.7e-02	INV
485	KARS	Lysine--tRNA ligase	Q15046	2.6	1.4e-02	INV
486	MAP4	Microtubule-associated protein 4	P27816	2.5	1.3e-02	INV
487	HSPB1	Heat shock protein beta-1	P04792	2.5	8.0e-08	INV
488	HMOX1	Heme oxygenase 1	P09601	2.5	1.4e-02	INV
489	ASNA1	ATPase ASNA1	O43681	2.5	1.1e-02	INV
490	IGF2R	Cation-independent mannose-6-phosphate receptor	P11717	2.5	4.6e-03	WT
491	SSR3	Translocon-associated protein subunit gamma	Q9UNL2	2.5	3.6e-03	INV
492	RHOG	Rho-related GTP-binding protein RhoG	P84095	2.5	9.5e-03	INV
493	ERBB2IP	Protein LAP2	Q96RT1	2.5	3.0e-02	INV
494	CYC1	Cytochrome c1, heme protein, mitochondrial	P08574	2.5	5.0e-03	INV
495	NPR3	Atrial natriuretic peptide receptor 3	P17342	2.5	4.8e-02	INV
496	TTLL12	Tubulin--tyrosine ligase-like protein 12	Q14166	2.5	2.8e-02	INV
497	PIGS	GPI transamidase component PIG-S	Q96S52	2.5	8.8e-04	INV
498	HIST2H3A	Histone H3.3	P84243	2.5	2.1e-02	INV
499	ANXA11	Annexin A11	P50995	2.5	1.3e-02	INV
500	TMEM165	Transmembrane protein 165	Q9HC07	2.5	2.6e-03	INV
501	PTK7	Inactive tyrosine-protein kinase 7	Q13308	2.5	1.1e-02	INV
502	RPL4	60S ribosomal protein L4	P36578	2.5	1.3e-02	WT
503	SLC38A1	Sodium-coupled neutral amino acid transporter 1	Q9H2H9	2.5	3.3e-02	INV
504	PRDX2	Peroxiredoxin-2	P32119	2.5	2.0e-02	INV
505	MCM6	DNA replication licensing factor MCM6	Q14566	2.5	5.7e-03	INV
506	NOP58	Nucleolar protein 58	Q9Y2X3	2.5	7.2e-03	INV
507	IPO7	Importin-7	O95373	2.4	1.0e-02	INV
508	SAR1A	GTP-binding protein SAR1a	Q9NR31	2.4	4.7e-02	INV
509	RCN1	Reticulocalbin-1	Q15293	2.4	8.0e-03	INV
510	UNC45A	Protein unc-45 homolog A	Q9H3U1	2.4	2.2e-02	INV
511	NEGR1	Neuronal growth regulator 1	Q7Z3B1	2.4	4.5e-02	INV
512	NQO1	NAD(P)H dehydrogenase [quinone] 1	P15559	2.4	4.3e-02	INV
513	PODXL	Podocalyxin	O00592	2.4	4.2e-02	INV
514	PTGFRN	Prostaglandin F2 receptor negative regulator	Q9P2B2	2.4	4.1e-02	INV
515	ERLIN1	Erlin-1	O75477	2.4	2.1e-02	INV
516	CXCR4	C-X-C chemokine receptor type 4	P61073	2.4	1.6e-02	INV
517	CKAP5	Cytoskeleton-associated protein 5	Q14008	2.4	1.7e-02	INV
518	THY1	Thy-1 membrane glycoprotein	P04216	2.4	1.2e-02	INV
519	DEK	Protein DEK	P35659	2.4	4.8e-02	WT
520	CSTA	Cystatin-A	P01040	2.4	1.1e-02	WT
521	EEF1B2	Elongation factor 1-beta	P24534	2.4	3.5e-02	INV
522	EIF2B4	Translation initiation factor eIF-2B subunit delta	Q9UI10	2.4	2.1e-02	INV
523	COPB1	Coatomer subunit beta	P53618	2.4	4.8e-02	INV
524	ACACA	Acetyl-CoA carboxylase 1	Q13085	2.3	1.9e-02	WT
525	DDX47	Probable ATP-dependent RNA helicase DDX47	Q9H0S4	2.3	1.1e-02	INV
526	FLOT2	Flotillin-2	Q14254	2.3	2.6e-02	INV
527	DNM2	Dynamin-2	P50570	2.3	4.7e-02	INV
528	SLC30A1	Zinc transporter 1	Q9Y6M5	2.3	4.7e-02	INV
529	S100A9	Protein S100-A9	P06702	2.3	3.9e-02	WT
530	PSMA5	Proteasome subunit alpha type-5	P28066	2.3	1.1e-02	INV
531	EHD4	EH domain-containing protein 4	Q9H223	2.3	4.0e-02	INV
532	CPNE8	Copine-8	Q86YQ8	2.3	3.7e-02	INV
533	MYADM	Myeloid-associated differentiation marker	Q96S97	2.3	1.6e-02	WT + INV
534	YARS	Tyrosine--tRNA ligase, cytoplasmic	P54577	2.3	4.7e-02	INV
535	STIP1	Stress-induced-phosphoprotein 1	P31948	2.3	1.7e-02	INV
536	DDX21	Nucleolar RNA helicase 2	Q9NR30	2.3	3.2e-02	INV
537	SLC4A7	Sodium bicarbonate cotransporter 3	Q9Y6M7	2.3	1.0e-03	INV
538	PSMD6	26S proteasome non-ATPase regulatory subunit 6	Q15008	2.2	3.2e-02	INV
539	QARS	Glutamine--tRNA ligase	P47897	2.2	1.3e-02	INV
540	SUPT16H	FACT complex subunit SPT16	Q9Y5B9	2.2	3.4e-02	INV
541	UNC13D	Protein unc-13 homolog D	Q70J99	2.2	1.0e-02	INV
542	NOB1	RNA-binding protein NOB1	Q9ULX3	2.2	1.8e-02	INV
543	CAV1	Caveolin-1	Q03135	2.2	2.5e-02	INV
544	GNA13	Guanine nucleotide-binding protein subunit alpha-13	Q14344	2.2	3.2e-02	INV
545	ITGA6	Integrin alpha-6	P23229	2.2	2.8e-02	INV
546	DNAJB11	DnaJ homolog subfamily B member 11	Q9UBS4	2.2	8.0e-03	INV
547	MYO1E	Unconventional myosin-Ie	Q12965	2.2	2.3e-02	INV + R159E
548	UBA5	Ubiquitin-like modifier-activating enzyme 5	Q9GZZ9	2.2	1.0e-02	INV
549	TCF25	Transcription factor 25	Q9BQ70	2.2	2.2e-02	INV
550	HMX3	Homeobox protein HMX3	A6NHT5	2.2	1.6e-02	INV
551	SCARB1	Scavenger receptor class B member 1	Q8WTV0	2.2	2.1e-03	INV
552	KPRP	Keratinocyte proline-rich protein	Q5T749	2.2	4.2e-02	WT
553	RRP1	Ribosomal RNA processing protein 1 homolog A	P56182	2.2	1.2e-02	INV
554	PCMT1	Protein-L-isoaspartate(D-aspartate) O-methyltransferase	P22061	2.2	4.8e-02	INV
555	FYCO1	FYVE and coiled-coil domain-containing protein 1	Q9BQS8	2.2	2.7e-02	INV
556	AQP1	Aquaporin-1	P29972	2.2	4.0e-02	INV
557	ACTR2	Actin-related protein 2	P61160	2.1	1.3e-02	INV
558	MAPRE1	Microtubule-associated protein RP/EB family member 1	Q15691	2.1	1.2e-02	INV
559	PRKAR2A	cAMP-dependent protein kinase type II-alpha regulatory subunit	P13861	2.1	3.3e-02	INV
560	EFR3A	Protein EFR3 homolog A	Q14156	2.1	2.5e-03	INV
561	RAB21	Ras-related protein Rab-21	Q9UL25	2.1	2.3e-02	WT + INV
562	TMX3	Protein disulfide-isomerase TMX3	Q96JJ7	2.1	1.5e-02	INV
563	GATAD2A	Transcriptional repressor p66-alpha	Q86YP4	2.1	3.4e-02	INV
564	PSME3	Proteasome activator complex subunit 3	P61289	2.1	1.0e-02	WT + INV
565	FASN	Fatty acid synthase	P49327	2.1	1.7e-02	WT
566	SIRPA	Tyrosine-protein phosphatase non-receptor type substrate 1	P78324	2.1	6.8e-03	INV
567	HINT1	Histidine triad nucleotide-binding protein 1	P49773	2.1	1.2e-02	INV
568	ST13	Hsc70-interacting protein	P50502	2.1	6.4e-03	INV
569	RHOB	Rho-related GTP-binding protein RhoB	P62745	2.1	2.5e-02	INV
570	UGGT1	UDP-glucose:glycoprotein glucosyltransferase 1	Q9NYU2	2.1	1.5e-02	INV
571	GNB4	Guanine nucleotide-binding protein subunit beta-4	Q9HAV0	2.1	5.2e-03	INV
572	HIST1H4A	Histone H4	P62805	2.1	1.5e-03	INV
573	UGDH	UDP-glucose 6-dehydrogenase	O60701	2.1	3.3e-02	INV
574	ECH1	Delta(3,5)-Delta(2,4)-dienoyl-CoA isomerase, mitochondrial	Q13011	2.1	4.0e-02	INV
575	WARS	Tryptophan--tRNA ligase, cytoplasmic	P23381	2.1	4.2e-02	INV
576	LEPRE1	Prolyl 3-hydroxylase 1	Q32P28	2.1	2.9e-02	INV
577	GLIPR1	Glioma pathogenesis-related protein 1	P48060	2.1	2.3e-02	INV
578	H2AFV	Histone H2A.V	Q71UI9	2.1	1.5e-02	INV
579	USP5	Ubiquitin carboxyl-terminal hydrolase 5	P45974	2.1	4.0e-02	INV
580	MARK2	Serine/threonine-protein kinase MARK2	Q7KZI7	2.1	4.5e-02	INV
581	GNB2L1	Guanine nucleotide-binding protein subunit beta-2-like 1	P63244	2.1	3.3e-02	INV
582	ITFG1	T-cell immunomodulatory protein	Q8TB96	2.1	1.6e-02	WT
583	UBR4	E3 ubiquitin-protein ligase UBR4	Q5T4S7	2.1	4.6e-02	INV
584	ATL2	Atlastin-2	Q8NHH9	2.1	2.0e-02	INV
585	G6PD	Glucose-6-phosphate 1-dehydrogenase	P11413	2	1.9e-02	INV
586	COG5	Conserved oligomeric Golgi complex subunit 5	Q9UP83	2	4.5e-02	INV
587	SPNS1	Protein spinster homolog 1	Q9H2V7	2	3.0e-03	INV
588	MPRIP	Myosin phosphatase Rho-interacting protein	Q6WCQ1	2	4.0e-02	INV
589	EIF5B	Eukaryotic translation initiation factor 5B	O60841	2	1.6e-02	INV
590	HMOX2	Heme oxygenase 2	P30519	2	1.8e-02	INV
591	NOTCH2	Neurogenic locus notch homolog protein 2	Q04721	2	4.7e-02	INV
592	PLBD2	Putative phospholipase B-like 2	Q8NHP8	2	1.8e-02	INV
593	OTUB1	Ubiquitin thioesterase OTUB1	Q96FW1	2	5.0e-02	INV
594	OCIAD1	OCIA domain-containing protein 1	Q9NX40	2	4.3e-02	WT
595	DDRGK1	DDRGK domain-containing protein 1	Q96HY6	2	1.3e-02	INV
596	RPS4X	40S ribosomal protein S4, X isoform	P62701	2	7.6e-04	INV
597	DYNC1I2	Cytoplasmic dynein 1 intermediate chain 2	Q13409	2	2.9e-02	INV
598	NCLN	Nicalin	Q969V3	2	2.1e-02	INV
599	POLR1E	DNA-directed RNA polymerase I subunit RPA49	Q9GZS1	2	2.1e-03	INV
600	NSFL1C	NSFL1 cofactor p47	Q9UNZ2	2	1.1e-02	INV
601	RPL24	60S ribosomal protein L24	P83731	2	1.1e-04	INV
602	ATAD3B	ATPase family AAA domain-containing protein 3B	Q5T9A4	2	3.5e-02	INV
