# Supplementary material for: ATG9A vesicles are a subtype of intracellular nanovesicle
Source: J Cell Sci. 2025 Apr 9;138(7):jcs263852. doi: 10.1242/jcs.263852 (PMC12045599; doi:10.1242/jcs.263852)
Supplement: Table S2. — The consolidated INV proteome with assigned class and subclass from PANTHER protein classification are shown ordered by class-subclass. [file joces-138-263852-TableS2.xlsx]

## Sheet: combinedpanther_sort
	Protein	Protein name	Protein ID	Class	Subclass
16	ANXA2	Annexin A2	P07355	calcium-binding protein	calcium-binding protein
165	ANXA1	Annexin A1	P04083	calcium-binding protein	calcium-binding protein
499	ANXA11	Annexin A11	P50995	calcium-binding protein	calcium-binding protein
532	CPNE8	Copine-8	Q86YQ8	calcium-binding protein	calcium-binding protein
161	CALU	Calumenin	O43852	calcium-binding protein	calmodulin-related
406	RCN2	Reticulocalbin-2	Q14257	calcium-binding protein	calmodulin-related
509	RCN1	Reticulocalbin-1	Q15293	calcium-binding protein	calmodulin-related
529	S100A9	Protein S100-A9	P06702	calcium-binding protein	calmodulin-related
66	DSG2	Desmoglein-2	Q14126	cell adhesion molecule	cadherin
84	CDH2	Cadherin-2	P19022	cell adhesion molecule	cadherin
374	CDH13	Cadherin-13	P55290	cell adhesion molecule	cadherin
281	TGFBI	Transforming growth factor-beta-induced protein ig-h3	Q15582	cell adhesion molecule	cell adhesion molecule
423	PVR	Poliovirus receptor	P15151	cell adhesion molecule	cell adhesion molecule
455	CSPG4	Chondroitin sulfate proteoglycan 4	Q6UVK1	cell adhesion molecule	cell adhesion molecule
513	PODXL	Podocalyxin	O00592	cell adhesion molecule	cell adhesion molecule
516	CXCR4	C-X-C chemokine receptor type 4	P61073	cell adhesion molecule	cell adhesion molecule
518	THY1	Thy-1 membrane glycoprotein	P04216	cell adhesion molecule	cell adhesion molecule
41	MCAM	Cell surface glycoprotein MUC18	P43121	cell adhesion molecule	immunoglobulin superfamily cell adhesion molecule
220	ALCAM	CD166 antigen	Q13740	cell adhesion molecule	immunoglobulin superfamily cell adhesion molecule
226	L1CAM	Neural cell adhesion molecule L1	P32004	cell adhesion molecule	immunoglobulin superfamily cell adhesion molecule
8	ITGB1	Integrin beta-1	P05556	cell adhesion molecule	integrin
38	ITGA5	Integrin alpha-5	P08648	cell adhesion molecule	integrin
52	ITGAV	Integrin alpha-V	P06756	cell adhesion molecule	integrin
75	ITGA11	Integrin alpha-11	Q9UKX5	cell adhesion molecule	integrin
98	ITGA3	Integrin alpha-3	P26006	cell adhesion molecule	integrin
379	ITGB4	Integrin beta-4	P16144	cell adhesion molecule	integrin
475	ITGA1	Integrin alpha-1	P56199	cell adhesion molecule	integrin
545	ITGA6	Integrin alpha-6	P23229	cell adhesion molecule	integrin
412	LIN7C	Protein lin-7 homolog C	Q9NUP9	cell junction protein	cell junction protein
15	CALR	Calreticulin	P27797	chaperone	chaperone
27	CANX	Calnexin	P27824	chaperone	chaperone
30	PDIA3	Protein disulfide-isomerase A3	P30101	chaperone	chaperone
32	P4HB	Protein disulfide-isomerase	P07237	chaperone	chaperone
36	DNAJC5	DnaJ homolog subfamily C member 5	Q9H3Z4	chaperone	chaperone
39	DNAJC13	DnaJ homolog subfamily C member 13	O75165	chaperone	chaperone
80	TXNDC5	Thioredoxin domain-containing protein 5	Q8NBS9	chaperone	chaperone
108	PDIA6	Protein disulfide-isomerase A6	Q15084	chaperone	chaperone
146	PDIA4	Protein disulfide-isomerase A4	P13667	chaperone	chaperone
187	PPIA	Peptidyl-prolyl cis-trans isomerase A	P62937	chaperone	chaperone
370	FKBP4	Peptidyl-prolyl cis-trans isomerase FKBP4	Q02790	chaperone	chaperone
444	DNAJA1	DnaJ homolog subfamily A member 1	P31689	chaperone	chaperone
487	HSPB1	Heat shock protein beta-1	P04792	chaperone	chaperone
546	DNAJB11	DnaJ homolog subfamily B member 11	Q9UBS4	chaperone	chaperone
562	TMX3	Protein disulfide-isomerase TMX3	Q96JJ7	chaperone	chaperone
142	CCT2	T-complex protein 1 subunit beta	P78371	chaperone	chaperonin
185	HSPE1	10 kDa heat shock protein, mitochondrial	P61604	chaperone	chaperonin
210	CCT6A	T-complex protein 1 subunit zeta	P40227	chaperone	chaperonin
224	CCT4	T-complex protein 1 subunit delta	P50991	chaperone	chaperonin
266	TCP1	T-complex protein 1 subunit alpha	P17987	chaperone	chaperonin
276	CCT7	T-complex protein 1 subunit eta	Q99832	chaperone	chaperonin
411	CCT3	T-complex protein 1 subunit gamma	P49368	chaperone	chaperonin
431	CCT8	T-complex protein 1 subunit theta	P50990	chaperone	chaperonin
452	CCT5	T-complex protein 1 subunit epsilon	P48643	chaperone	chaperonin
53	HSPA9	Stress-70 protein, mitochondrial	P38646	chaperone	Hsp70 family chaperone
163	HSPA5	78 kDa glucose-regulated protein	P11021	chaperone	Hsp70 family chaperone
293	HYOU1	Hypoxia up-regulated protein 1	Q9Y4L1	chaperone	Hsp70 family chaperone
50	HSP90B1	Endoplasmin	P14625	chaperone	Hsp90 family chaperone
175	HSP90AB2P	Putative heat shock protein HSP 90-beta 2	Q58FF8	chaperone	Hsp90 family chaperone
182	HSP90AA1	Heat shock protein HSP 90-alpha	P07900	chaperone	Hsp90 family chaperone
232	TRAP1	Heat shock protein 75 kDa, mitochondrial	Q12931	chaperone	Hsp90 family chaperone
307	HSP90AB1	Heat shock protein HSP 90-beta	P08238	chaperone	Hsp90 family chaperone
37	HIST1H2AJ	Histone H2A type 1-J	Q99878	chromatin/chromatin-binding, or -regulatory protein	chromatin/chromatin-binding, or -regulatory protein
60	HIST3H3	Histone H3.2	Q71DI3	chromatin/chromatin-binding, or -regulatory protein	chromatin/chromatin-binding, or -regulatory protein
212	H2AFY	Core histone macro-H2A.1	O75367	chromatin/chromatin-binding, or -regulatory protein	chromatin/chromatin-binding, or -regulatory protein
328	TRIP13	Pachytene checkpoint protein 2 homolog	Q15645	chromatin/chromatin-binding, or -regulatory protein	chromatin/chromatin-binding, or -regulatory protein
463	PDS5A	Sister chromatid cohesion protein PDS5 homolog A	Q29RF7	chromatin/chromatin-binding, or -regulatory protein	chromatin/chromatin-binding, or -regulatory protein
498	HIST2H3A	Histone H3.3	P84243	chromatin/chromatin-binding, or -regulatory protein	chromatin/chromatin-binding, or -regulatory protein
519	DEK	Protein DEK	P35659	chromatin/chromatin-binding, or -regulatory protein	chromatin/chromatin-binding, or -regulatory protein
540	SUPT16H	FACT complex subunit SPT16	Q9Y5B9	chromatin/chromatin-binding, or -regulatory protein	chromatin/chromatin-binding, or -regulatory protein
572	HIST1H4A	Histone H4	P62805	chromatin/chromatin-binding, or -regulatory protein	chromatin/chromatin-binding, or -regulatory protein
578	H2AFV	Histone H2A.V	Q71UI9	chromatin/chromatin-binding, or -regulatory protein	chromatin/chromatin-binding, or -regulatory protein
401	HAT1	Histone acetyltransferase type B catalytic subunit	O14929	chromatin/chromatin-binding, or -regulatory protein	histone modifying enzyme
5	ACTC1	Actin, alpha cardiac muscle 1	P68032	cytoskeletal protein	actin or actin-binding cytoskeletal protein
31	MSN	Moesin	P26038	cytoskeletal protein	actin or actin-binding cytoskeletal protein
54	CTNNA1	Catenin alpha-1	P35221	cytoskeletal protein	actin or actin-binding cytoskeletal protein
70	ACTN4	Alpha-actinin-4	O43707	cytoskeletal protein	actin or actin-binding cytoskeletal protein
86	MYO1C	Unconventional myosin-Ic	O00159	cytoskeletal protein	actin or actin-binding cytoskeletal protein
87	TLN1	Talin-1	Q9Y490	cytoskeletal protein	actin or actin-binding cytoskeletal protein
96	MYL12A	Myosin regulatory light chain 12A	P19105	cytoskeletal protein	actin or actin-binding cytoskeletal protein
131	SPTBN1	Spectrin beta chain, non-erythrocytic 1	Q01082	cytoskeletal protein	actin or actin-binding cytoskeletal protein
180	EPB41L2	Band 4.1-like protein 2	O43491	cytoskeletal protein	actin or actin-binding cytoskeletal protein
196	SPTAN1	Spectrin alpha chain, non-erythrocytic 1	Q13813	cytoskeletal protein	actin or actin-binding cytoskeletal protein
240	CRIP2	Cysteine-rich protein 2	P52943	cytoskeletal protein	actin or actin-binding cytoskeletal protein
274	CAP1	Adenylyl cyclase-associated protein 1	Q01518	cytoskeletal protein	actin or actin-binding cytoskeletal protein
283	ACTN1	Alpha-actinin-1	P12814	cytoskeletal protein	actin or actin-binding cytoskeletal protein
301	ACTB	Actin, cytoplasmic 1	P60709	cytoskeletal protein	actin or actin-binding cytoskeletal protein
302	VCL	Vinculin	P18206	cytoskeletal protein	actin or actin-binding cytoskeletal protein
304	ZYX	Zyxin	Q15942	cytoskeletal protein	actin or actin-binding cytoskeletal protein
306	MYH14	Myosin-14	Q7Z406	cytoskeletal protein	actin or actin-binding cytoskeletal protein
310	EZR	Ezrin	P15311	cytoskeletal protein	actin or actin-binding cytoskeletal protein
312	PDLIM5	PDZ and LIM domain protein 5	Q96HC4	cytoskeletal protein	actin or actin-binding cytoskeletal protein
313	MYH9	Myosin-9	P35579	cytoskeletal protein	actin or actin-binding cytoskeletal protein
338	MYO1B	Unconventional myosin-Ib	O43795	cytoskeletal protein	actin or actin-binding cytoskeletal protein
378	MYH10	Myosin-10	P35580	cytoskeletal protein	actin or actin-binding cytoskeletal protein
398	LIMA1	LIM domain and actin-binding protein 1	Q9UHB6	cytoskeletal protein	actin or actin-binding cytoskeletal protein
547	MYO1E	Unconventional myosin-Ie	Q12965	cytoskeletal protein	actin or actin-binding cytoskeletal protein
557	ACTR2	Actin-related protein 2	P61160	cytoskeletal protein	actin or actin-binding cytoskeletal protein
588	MPRIP	Myosin phosphatase Rho-interacting protein	Q6WCQ1	cytoskeletal protein	actin or actin-binding cytoskeletal protein
63	CFL1	Cofilin-1	P23528	cytoskeletal protein	cytoskeletal protein
102	STOM	Erythrocyte band 7 integral membrane protein	P27105	cytoskeletal protein	cytoskeletal protein
106	PLS3	Plastin-3	P13797	cytoskeletal protein	cytoskeletal protein
120	FSCN1	Fascin	Q16658	cytoskeletal protein	cytoskeletal protein
215	CALD1	Caldesmon	Q05682	cytoskeletal protein	cytoskeletal protein
231	TPM3	Tropomyosin alpha-3 chain	P06753	cytoskeletal protein	cytoskeletal protein
241	TPM4	Tropomyosin alpha-4 chain	P67936	cytoskeletal protein	cytoskeletal protein
336	PFN1	Profilin-1	P07737	cytoskeletal protein	cytoskeletal protein
449	CORO1C	Coronin-1C	Q9ULV4	cytoskeletal protein	cytoskeletal protein
486	MAP4	Microtubule-associated protein 4	P27816	cytoskeletal protein	cytoskeletal protein
517	CKAP5	Cytoskeleton-associated protein 5	Q14008	cytoskeletal protein	cytoskeletal protein
46	PLEC	Plectin	Q15149	cytoskeletal protein	intermediate filament
191	DSP	Desmoplakin	P15924	cytoskeletal protein	intermediate filament
195	CTNND1	Catenin delta-1	O60716	cytoskeletal protein	intermediate filament
399	EPPK1	Epiplakin	P58107	cytoskeletal protein	intermediate filament
424	VIM	Vimentin	P08670	cytoskeletal protein	intermediate filament
115	TUBA4A	Tubulin alpha-4A chain	P68366	cytoskeletal protein	microtubule or microtubule-binding cytoskeletal protein
246	TUBB6	Tubulin beta-6 chain	Q9BUF5	cytoskeletal protein	microtubule or microtubule-binding cytoskeletal protein
263	DYNC1H1	Cytoplasmic dynein 1 heavy chain 1	Q14204	cytoskeletal protein	microtubule or microtubule-binding cytoskeletal protein
267	TUBB8	Tubulin beta-8 chain	Q3ZCM7	cytoskeletal protein	microtubule or microtubule-binding cytoskeletal protein
288	NUMA1	Nuclear mitotic apparatus protein 1	Q14980	cytoskeletal protein	microtubule or microtubule-binding cytoskeletal protein
309	NUDC	Nuclear migration protein nudC	Q9Y266	cytoskeletal protein	microtubule or microtubule-binding cytoskeletal protein
359	TUBB	Tubulin beta chain	P07437	cytoskeletal protein	microtubule or microtubule-binding cytoskeletal protein
395	TUBB3	Tubulin beta-3 chain	Q13509	cytoskeletal protein	microtubule or microtubule-binding cytoskeletal protein
413	TUBA1B	Tubulin alpha-1B chain	P68363	cytoskeletal protein	microtubule or microtubule-binding cytoskeletal protein
457	MAP1B	Microtubule-associated protein 1B	P46821	cytoskeletal protein	microtubule or microtubule-binding cytoskeletal protein
464	TUBB4B	Tubulin beta-4B chain	P68371	cytoskeletal protein	microtubule or microtubule-binding cytoskeletal protein
479	CLASP2	CLIP-associating protein 2	O75122	cytoskeletal protein	microtubule or microtubule-binding cytoskeletal protein
558	MAPRE1	Microtubule-associated protein RP/EB family member 1	Q15691	cytoskeletal protein	microtubule or microtubule-binding cytoskeletal protein
597	DYNC1I2	Cytoplasmic dynein 1 intermediate chain 2	Q13409	cytoskeletal protein	microtubule or microtubule-binding cytoskeletal protein
369	CD55	Complement decay-accelerating factor	P08174	defense/immunity protein	complement component
446	C1QBP	Complement component 1 Q subcomponent-binding protein, mitochondrial	Q07021	defense/immunity protein	complement component
352	GLIPR2	Golgi-associated plant pathogenesis-related protein 1	Q9H4G4	defense/immunity protein	defense/immunity protein
577	GLIPR1	Glioma pathogenesis-related protein 1	P48060	defense/immunity protein	defense/immunity protein
511	NEGR1	Neuronal growth regulator 1	Q7Z3B1	defense/immunity protein	immunoglobulin
514	PTGFRN	Prostaglandin F2 receptor negative regulator	Q9P2B2	defense/immunity protein	immunoglobulin receptor superfamily
12	HLA-C	HLA class I histocompatibility antigen, Cw-7 alpha chain	P10321	defense/immunity protein	major histocompatibility complex protein
28	HLA-A	HLA class I histocompatibility antigen, A-3 alpha chain	P04439	defense/immunity protein	major histocompatibility complex protein
62	HLA-B	HLA class I histocompatibility antigen, B-7 alpha chain	P01889	defense/immunity protein	major histocompatibility complex protein
346	B2M	Beta-2-microglobulin	P61769	defense/immunity protein	major histocompatibility complex protein
242	XRCC5	X-ray repair cross-complementing protein 5	P13010	DNA metabolism protein	DNA helicase
275	XRCC6	X-ray repair cross-complementing protein 6	P12956	DNA metabolism protein	DNA helicase
415	TOP2A	DNA topoisomerase 2-alpha	P11388	DNA metabolism protein	DNA metabolism protein
437	RFC1	Replication factor C subunit 1	P35251	DNA metabolism protein	DNA metabolism protein
453	MCM4	DNA replication licensing factor MCM4	P33991	DNA metabolism protein	DNA metabolism protein
477	PARP1	Poly [ADP-ribose] polymerase 1	P09874	DNA metabolism protein	DNA metabolism protein
505	MCM6	DNA replication licensing factor MCM6	Q14566	DNA metabolism protein	DNA metabolism protein
576	LEPRE1	Prolyl 3-hydroxylase 1	Q32P28	extracellular matrix protein	extracellular matrix glycoprotein
72	LGALS1	Galectin-1	P09382	extracellular matrix protein	extracellular matrix protein
216	TNC	Tenascin	P24821	extracellular matrix protein	extracellular matrix protein
99	COL8A1	Collagen alpha-1(VIII) chain	P27658	extracellular matrix protein	extracellular matrix structural protein
393	NR3C1	Glucocorticoid receptor	P04150	gene-specific transcriptional regulator	DNA-binding transcription factor
550	HMX3	Homeobox protein HMX3	A6NHT5	gene-specific transcriptional regulator	DNA-binding transcription factor
563	GATAD2A	Transcriptional repressor p66-alpha	Q86YP4	gene-specific transcriptional regulator	DNA-binding transcription factor
22	PTHLH	Parathyroid hormone-related protein	P12272	intercellular signal molecule	peptide hormone
341	TMPO	Lamina-associated polypeptide 2, isoform alpha	P42166	intercellular signal molecule	peptide hormone
40	M6PR	Cation-dependent mannose-6-phosphate receptor	P20645	membrane traffic protein	membrane traffic protein
45	VAMP3	Vesicle-associated membrane protein 3	Q15836	membrane traffic protein	membrane traffic protein
48	VAMP2	Vesicle-associated membrane protein 2	P63027	membrane traffic protein	membrane traffic protein
101	ERP29	Endoplasmic reticulum resident protein 29	P30040	membrane traffic protein	membrane traffic protein
112	VAMP8	Vesicle-associated membrane protein 8	Q9BV40	membrane traffic protein	membrane traffic protein
219	PTRF	Polymerase I and transcript release factor	Q6NZI2	membrane traffic protein	membrane traffic protein
238	BCAP31	B-cell receptor-associated protein 31	P51572	membrane traffic protein	membrane traffic protein
255	EHD2	EH domain-containing protein 2	Q9NZN4	membrane traffic protein	membrane traffic protein
316	NSF	Vesicle-fusing ATPase	P46459	membrane traffic protein	membrane traffic protein
380	SEC61B	Protein transport protein Sec61 subunit beta	P60468	membrane traffic protein	membrane traffic protein
410	USO1	General vesicular transport factor p115	O60763	membrane traffic protein	membrane traffic protein
473	PDCD6IP	Programmed cell death 6-interacting protein	Q8WUM4	membrane traffic protein	membrane traffic protein
490	IGF2R	Cation-independent mannose-6-phosphate receptor	P11717	membrane traffic protein	membrane traffic protein
527	DNM2	Dynamin-2	P50570	membrane traffic protein	membrane traffic protein
531	EHD4	EH domain-containing protein 4	Q9H223	membrane traffic protein	membrane traffic protein
594	OCIAD1	OCIA domain-containing protein 1	Q9NX40	membrane traffic protein	membrane traffic protein
1	TPD52L2	Tumor protein D54	O43399	membrane traffic protein	membrane trafficking regulatory protein
2	TPD52	Tumor protein D52	P55327	membrane traffic protein	membrane trafficking regulatory protein
7	SYPL1	Synaptophysin-like protein 1	Q16563	membrane traffic protein	membrane trafficking regulatory protein
18	SYNGR2	Synaptogyrin-2	O43760	membrane traffic protein	membrane trafficking regulatory protein
49	ATG9A	Autophagy-related protein 9A	Q7Z3C6	membrane traffic protein	membrane trafficking regulatory protein
56	LAMP1	Lysosome-associated membrane glycoprotein 1	P11279	membrane traffic protein	membrane trafficking regulatory protein
57	TPD52L1	Tumor protein D53	Q16890	membrane traffic protein	membrane trafficking regulatory protein
68	RTN4	Reticulon-4	Q9NQC3	membrane traffic protein	membrane trafficking regulatory protein
77	WDFY1	WD repeat and FYVE domain-containing protein 1	Q8IWB7	membrane traffic protein	membrane trafficking regulatory protein
91	CKAP4	Cytoskeleton-associated protein 4	Q07065	membrane traffic protein	membrane trafficking regulatory protein
107	ARL8A	ADP-ribosylation factor-like protein 8A	Q96BM9	membrane traffic protein	membrane trafficking regulatory protein
122	ESYT1	Extended synaptotagmin-1	Q9BSJ8	membrane traffic protein	membrane trafficking regulatory protein
127	SFT2D1	Vesicle transport protein SFT2A	Q8WV19	membrane traffic protein	membrane trafficking regulatory protein
130	FOLR1	Folate receptor alpha	P15328	membrane traffic protein	membrane trafficking regulatory protein
148	SAR1A;SAR1B	GTP-binding protein SAR1a;GTP-binding protein SAR1b	Q9NR31;Q9Y6B6	membrane traffic protein	membrane trafficking regulatory protein
222	LAMTOR1	Ragulator complex protein LAMTOR1	Q6IAA8	membrane traffic protein	membrane trafficking regulatory protein
233	SQSTM1	Sequestosome-1	Q13501	membrane traffic protein	membrane trafficking regulatory protein
340	ESYT2	Extended synaptotagmin-2	A0FGR8	membrane traffic protein	membrane trafficking regulatory protein
350	VAPA	Vesicle-associated membrane protein-associated protein A	Q9P0L0	membrane traffic protein	membrane trafficking regulatory protein
354	LAMP2	Lysosome-associated membrane glycoprotein 2	P13473	membrane traffic protein	membrane trafficking regulatory protein
368	SSR4	Translocon-associated protein subunit delta	P51571	membrane traffic protein	membrane trafficking regulatory protein
402	SAR1B	GTP-binding protein SAR1b	Q9Y6B6	membrane traffic protein	membrane trafficking regulatory protein
427	RTN3	Reticulon-3	O95197	membrane traffic protein	membrane trafficking regulatory protein
476	FLOT1	Flotillin-1	O75955	membrane traffic protein	membrane trafficking regulatory protein
491	SSR3	Translocon-associated protein subunit gamma	Q9UNL2	membrane traffic protein	membrane trafficking regulatory protein
508	SAR1A	GTP-binding protein SAR1a	Q9NR31	membrane traffic protein	membrane trafficking regulatory protein
515	ERLIN1	Erlin-1	O75477	membrane traffic protein	membrane trafficking regulatory protein
526	FLOT2	Flotillin-2	Q14254	membrane traffic protein	membrane trafficking regulatory protein
551	SCARB1	Scavenger receptor class B member 1	Q8WTV0	membrane traffic protein	membrane trafficking regulatory protein
555	FYCO1	FYVE and coiled-coil domain-containing protein 1	Q9BQS8	membrane traffic protein	membrane trafficking regulatory protein
586	COG5	Conserved oligomeric Golgi complex subunit 5	Q9UP83	membrane traffic protein	membrane trafficking regulatory protein
44	VAMP7	Vesicle-associated membrane protein 7	P51809	membrane traffic protein	SNARE protein
158	SNAP23	Synaptosomal-associated protein 23	O00161	membrane traffic protein	SNARE protein
523	COPB1	Coatomer subunit beta	P53618	membrane traffic protein	vesicle coat protein
42	GANAB	Neutral alpha-glucosidase AB	Q14697	metabolite interconversion enzyme	hydrolase
55	DAGLB	Sn1-specific diacylglycerol lipase beta	Q8NCG7	metabolite interconversion enzyme	hydrolase
113	PLA2G4A	Cytosolic phospholipase A2	P47712	metabolite interconversion enzyme	hydrolase
119	EPHX1	Epoxide hydrolase 1	P07099	metabolite interconversion enzyme	hydrolase
129	PLD1	Phospholipase D1	Q13393	metabolite interconversion enzyme	hydrolase
151	GLS	Glutaminase kidney isoform, mitochondrial	O94925	metabolite interconversion enzyme	hydrolase
206	PON2	Serum paraoxonase/arylesterase 2	Q15165	metabolite interconversion enzyme	hydrolase
221	GNS	N-acetylglucosamine-6-sulfatase	P15586	metabolite interconversion enzyme	hydrolase
236	CNP	2,3-cyclic-nucleotide 3-phosphodiesterase	P09543	metabolite interconversion enzyme	hydrolase
258	GDA	Guanine deaminase	Q9Y2T3	metabolite interconversion enzyme	hydrolase
272	PDE3A	cGMP-inhibited 3,5-cyclic phosphodiesterase A	Q14432	metabolite interconversion enzyme	hydrolase
289	ARG1	Arginase-1	P05089	metabolite interconversion enzyme	hydrolase
592	PLBD2	Putative phospholipase B-like 2	Q8NHP8	metabolite interconversion enzyme	hydrolase
314	GPI	Glucose-6-phosphate isomerase	P06744	metabolite interconversion enzyme	isomerase
337	EBP	3-beta-hydroxysteroid-Delta(8),Delta(7)-isomerase	Q15125	metabolite interconversion enzyme	isomerase
389	TPI1	Triosephosphate isomerase	P60174	metabolite interconversion enzyme	isomerase
428	PGAM1	Phosphoglycerate mutase 1	P18669	metabolite interconversion enzyme	isomerase
94	ACSL3	Long-chain-fatty-acid--CoA ligase 3	O95573	metabolite interconversion enzyme	ligase
114	CPS1	Carbamoyl-phosphate synthase [ammonia], mitochondrial	P31327	metabolite interconversion enzyme	ligase
472	GCLM	Glutamate--cysteine ligase regulatory subunit	P48507	metabolite interconversion enzyme	ligase
82	ENO1	Alpha-enolase	P06733	metabolite interconversion enzyme	lyase
227	FH	Fumarate hydratase, mitochondrial	P07954	metabolite interconversion enzyme	lyase
290	ALDOA	Fructose-bisphosphate aldolase A	P04075	metabolite interconversion enzyme	lyase
574	ECH1	Delta(3,5)-Delta(2,4)-dienoyl-CoA isomerase, mitochondrial	Q13011	metabolite interconversion enzyme	lyase
76	MDH2	Malate dehydrogenase, mitochondrial	P40926	metabolite interconversion enzyme	metabolite interconversion enzyme
134	SHMT2	Serine hydroxymethyltransferase, mitochondrial	P34897	metabolite interconversion enzyme	metabolite interconversion enzyme
177	GAPDH	Glyceraldehyde-3-phosphate dehydrogenase	P04406	metabolite interconversion enzyme	metabolite interconversion enzyme
178	LDHA	L-lactate dehydrogenase A chain	P00338	metabolite interconversion enzyme	metabolite interconversion enzyme
308	LDHB	L-lactate dehydrogenase B chain	P07195	metabolite interconversion enzyme	metabolite interconversion enzyme
320	GPD2	Glycerol-3-phosphate dehydrogenase, mitochondrial	P43304	metabolite interconversion enzyme	metabolite interconversion enzyme
348	PHGDH	D-3-phosphoglycerate dehydrogenase	O43175	metabolite interconversion enzyme	metabolite interconversion enzyme
441	ALDH3B1	Aldehyde dehydrogenase family 3 member B1	P43353	metabolite interconversion enzyme	metabolite interconversion enzyme
481	HSDL2	Hydroxysteroid dehydrogenase-like protein 2	Q6YN16	metabolite interconversion enzyme	metabolite interconversion enzyme
567	HINT1	Histidine triad nucleotide-binding protein 1	P49773	metabolite interconversion enzyme	metabolite interconversion enzyme
573	UGDH	UDP-glucose 6-dehydrogenase	O60701	metabolite interconversion enzyme	metabolite interconversion enzyme
17	EDIL3	EGF-like repeat and discoidin I-like domain-containing protein 3	O43854	metabolite interconversion enzyme	oxidoreductase
138	SDHA	Succinate dehydrogenase [ubiquinone] flavoprotein subunit, mitochondrial	P31040	metabolite interconversion enzyme	oxidoreductase
157	PRDX4	Peroxiredoxin-4	Q13162	metabolite interconversion enzyme	oxidoreductase
184	GLUD1	Glutamate dehydrogenase 1, mitochondrial	P00367	metabolite interconversion enzyme	oxidoreductase
203	CYB5R3	NADH-cytochrome b5 reductase 3	P00387	metabolite interconversion enzyme	oxidoreductase
248	PDHB	Pyruvate dehydrogenase E1 component subunit beta, mitochondrial	P11177	metabolite interconversion enzyme	oxidoreductase
249	ALDH1B1	Aldehyde dehydrogenase X, mitochondrial	P30837	metabolite interconversion enzyme	oxidoreductase
254	HSD17B10	3-hydroxyacyl-CoA dehydrogenase type-2	Q99714	metabolite interconversion enzyme	oxidoreductase
286	PRDX1	Peroxiredoxin-1	Q06830	metabolite interconversion enzyme	oxidoreductase
292	PGD	6-phosphogluconate dehydrogenase, decarboxylating	P52209	metabolite interconversion enzyme	oxidoreductase
319	CYB5B	Cytochrome b5 type B	O43169	metabolite interconversion enzyme	oxidoreductase
327	ACADM	Medium-chain specific acyl-CoA dehydrogenase, mitochondrial	P11310	metabolite interconversion enzyme	oxidoreductase
339	PRDX6	Peroxiredoxin-6	P30041	metabolite interconversion enzyme	oxidoreductase
440	CAT	Catalase	P04040	metabolite interconversion enzyme	oxidoreductase
469	POR	NADPH--cytochrome P450 reductase	P16435	metabolite interconversion enzyme	oxidoreductase
488	HMOX1	Heme oxygenase 1	P09601	metabolite interconversion enzyme	oxidoreductase
504	PRDX2	Peroxiredoxin-2	P32119	metabolite interconversion enzyme	oxidoreductase
512	NQO1	NAD(P)H dehydrogenase [quinone] 1	P15559	metabolite interconversion enzyme	oxidoreductase
585	G6PD	Glucose-6-phosphate 1-dehydrogenase	P11413	metabolite interconversion enzyme	oxidoreductase
590	HMOX2	Heme oxygenase 2	P30519	metabolite interconversion enzyme	oxidoreductase
61	PCYT1A	Choline-phosphate cytidylyltransferase A	P49585	metabolite interconversion enzyme	transferase
71	DDOST	Dolichyl-diphosphooligosaccharide--protein glycosyltransferase 48 kDa subunit	P39656	metabolite interconversion enzyme	transferase
79	RPN1	Dolichyl-diphosphooligosaccharide--protein glycosyltransferase subunit 1	P04843	metabolite interconversion enzyme	transferase
93	B4GALT1	Beta-1,4-galactosyltransferase 1	P15291	metabolite interconversion enzyme	transferase
117	OXCT1	Succinyl-CoA:3-ketoacid coenzyme A transferase 1, mitochondrial	P55809	metabolite interconversion enzyme	transferase
118	PI4K2A	Phosphatidylinositol 4-kinase type 2-alpha	Q9BTU6	metabolite interconversion enzyme	transferase
164	CS	Citrate synthase, mitochondrial	O75390	metabolite interconversion enzyme	transferase
197	GALNT2	Polypeptide N-acetylgalactosaminyltransferase 2	Q10471	metabolite interconversion enzyme	transferase
235	HADHB	Trifunctional enzyme subunit beta, mitochondrial	P55084	metabolite interconversion enzyme	transferase
252	NME2	Nucleoside diphosphate kinase B	P22392	metabolite interconversion enzyme	transferase
256	MTAP	S-methyl-5-thioadenosine phosphorylase	Q13126	metabolite interconversion enzyme	transferase
259	RPN2	Dolichyl-diphosphooligosaccharide--protein glycosyltransferase subunit 2	P04844	metabolite interconversion enzyme	transferase
282	PKM	Pyruvate kinase PKM	P14618	metabolite interconversion enzyme	transferase
299	MAGT1	Magnesium transporter protein 1	Q9H0U3	metabolite interconversion enzyme	transferase
305	PIPSL	Phosphatidylinositol 4-phosphate 5-kinase type-1 alpha	Q99755	metabolite interconversion enzyme	transferase
321	PGK1	Phosphoglycerate kinase 1	P00558	metabolite interconversion enzyme	transferase
342	DLST	Dihydrolipoyllysine-residue succinyltransferase component of 2-oxoglutarate dehydrogenase complex, mitochondrial	P36957	metabolite interconversion enzyme	transferase
361	CKB	Creatine kinase B-type	P12277	metabolite interconversion enzyme	transferase
363	CPT1A	Carnitine O-palmitoyltransferase 1, liver isoform	P50416	metabolite interconversion enzyme	transferase
364	NAMPT	Nicotinamide phosphoribosyltransferase	P43490	metabolite interconversion enzyme	transferase
367	DAD1	Dolichyl-diphosphooligosaccharide--protein glycosyltransferase subunit DAD1	P61803	metabolite interconversion enzyme	transferase
407	PRPSAP1	Phosphoribosyl pyrophosphate synthase-associated protein 1	Q14558	metabolite interconversion enzyme	transferase
419	GOT2	Aspartate aminotransferase, mitochondrial	P00505	metabolite interconversion enzyme	transferase
429	ACLY	ATP-citrate synthase	P53396	metabolite interconversion enzyme	transferase
434	MAT2A	S-adenosylmethionine synthase isoform type-2	P31153	metabolite interconversion enzyme	transferase
450	UCK2	Uridine-cytidine kinase 2	Q9BZX2	metabolite interconversion enzyme	transferase
554	PCMT1	Protein-L-isoaspartate(D-aspartate) O-methyltransferase	P22061	metabolite interconversion enzyme	transferase
570	UGGT1	UDP-glucose:glycoprotein glucosyltransferase 1	Q9NYU2	metabolite interconversion enzyme	transferase
323	CDK1	Cyclin-dependent kinase 1	P06493	protein modifying enzyme	non-receptor serine/threonine protein kinase
326	PRKCA	Protein kinase C alpha type	P17252	protein modifying enzyme	non-receptor serine/threonine protein kinase
408	CDK11B	Cyclin-dependent kinase 11B	P21127	protein modifying enzyme	non-receptor serine/threonine protein kinase
580	MARK2	Serine/threonine-protein kinase MARK2	Q7KZI7	protein modifying enzyme	non-receptor serine/threonine protein kinase
209	YES1	Tyrosine-protein kinase Yes	P07947	protein modifying enzyme	non-receptor tyrosine protein kinase
13	TFRC	Transferrin receptor protein 1	P02786	protein modifying enzyme	protease
160	GGT1	Gamma-glutamyltranspeptidase 1	P19440	protein modifying enzyme	protease
211	UQCRC2	Cytochrome b-c1 complex subunit 2, mitochondrial	P22695	protein modifying enzyme	protease
287	ECE1	Endothelin-converting enzyme 1	P42892	protein modifying enzyme	protease
382	ANPEP	Aminopeptidase N	P15144	protein modifying enzyme	protease
383	SPCS2	Signal peptidase complex subunit 2	Q15005	protein modifying enzyme	protease
390	CASP14	Caspase-14	P31944	protein modifying enzyme	protease
421	UQCRC1	Cytochrome b-c1 complex subunit 1, mitochondrial	P31930	protein modifying enzyme	protease
460	PSMC3	26S protease regulatory subunit 6A	P17980	protein modifying enzyme	protease
530	PSMA5	Proteasome subunit alpha type-5	P28066	protein modifying enzyme	protease
85	CTSZ	Cathepsin Z	Q9UBR2	protein modifying enzyme	protein modifying enzyme
132	PPT1	Palmitoyl-protein thioesterase 1	P50897	protein modifying enzyme	protein modifying enzyme
150	CTSD	Cathepsin D	P07339	protein modifying enzyme	protein modifying enzyme
152	PLOD2	Procollagen-lysine,2-oxoglutarate 5-dioxygenase 2	O00469	protein modifying enzyme	protein modifying enzyme
183	ASPH	Aspartyl/asparaginyl beta-hydroxylase	Q12797	protein modifying enzyme	protein modifying enzyme
229	COLGALT1	Procollagen galactosyltransferase 1	Q8NBJ5	protein modifying enzyme	protein modifying enzyme
329	PRMT1	Protein arginine N-methyltransferase 1	Q99873	protein modifying enzyme	protein modifying enzyme
345	P4HA1	Prolyl 4-hydroxylase subunit alpha-1	P13674	protein modifying enzyme	protein modifying enzyme
418	POFUT1	GDP-fucose protein O-fucosyltransferase 1	Q9H488	protein modifying enzyme	protein modifying enzyme
425	P4HA2	Prolyl 4-hydroxylase subunit alpha-2	O15460	protein modifying enzyme	protein modifying enzyme
579	USP5	Ubiquitin carboxyl-terminal hydrolase 5	P45974	protein modifying enzyme	protein modifying enzyme
593	OTUB1	Ubiquitin thioesterase OTUB1	Q96FW1	protein modifying enzyme	protein modifying enzyme
357	PTPRF	Receptor-type tyrosine-protein phosphatase F	P10586	protein modifying enzyme	protein phosphatase
376	PTPRJ	Receptor-type tyrosine-protein phosphatase eta	Q12913	protein modifying enzyme	protein phosphatase
471	UBA1	Ubiquitin-like modifier-activating enzyme 1	P22314	protein modifying enzyme	ubiquitin-protein ligase
548	UBA5	Ubiquitin-like modifier-activating enzyme 5	Q9GZZ9	protein modifying enzyme	ubiquitin-protein ligase
583	UBR4	E3 ubiquitin-protein ligase UBR4	Q5T4S7	protein modifying enzyme	ubiquitin-protein ligase
6	RAB6A	Ras-related protein Rab-6A	P20340	protein-binding activity modulator	G-protein
19	RAB1B	Ras-related protein Rab-1B	Q9H0U4	protein-binding activity modulator	G-protein
21	GNAI2	Guanine nucleotide-binding protein G(i) subunit alpha-2	P04899	protein-binding activity modulator	G-protein
23	RAB1A	Ras-related protein Rab-1A	P62820	protein-binding activity modulator	G-protein
29	RAB1C	Putative Ras-related protein Rab-1C	Q92928	protein-binding activity modulator	G-protein
47	RAB14	Ras-related protein Rab-14	P61106	protein-binding activity modulator	G-protein
51	RAB2A	Ras-related protein Rab-2A	P61019	protein-binding activity modulator	G-protein
64	RAP1B	Ras-related protein Rap-1b	P61224	protein-binding activity modulator	G-protein
69	GNAI3	Guanine nucleotide-binding protein G(k) subunit alpha	P08754	protein-binding activity modulator	G-protein
81	GNB1	Guanine nucleotide-binding protein G(I)/G(S)/G(T) subunit beta-1	P62873	protein-binding activity modulator	G-protein
83	RAB10	Ras-related protein Rab-10	P61026	protein-binding activity modulator	G-protein
97	RAB11B	Ras-related protein Rab-11B	Q15907	protein-binding activity modulator	G-protein
103	RAB7A	Ras-related protein Rab-7a	P51149	protein-binding activity modulator	G-protein
104	GNB2	Guanine nucleotide-binding protein G(I)/G(S)/G(T) subunit beta-2	P62879	protein-binding activity modulator	G-protein
135	GNA14	Guanine nucleotide-binding protein subunit alpha-11	P29992	protein-binding activity modulator	G-protein
143	RAB5C	Ras-related protein Rab-5C	P51148	protein-binding activity modulator	G-protein
144	RAB8A	Ras-related protein Rab-8A	P61006	protein-binding activity modulator	G-protein
153	RAB11A	Ras-related protein Rab-11A	P62491	protein-binding activity modulator	G-protein
170	CDC42	Cell division control protein 42 homolog	P60953	protein-binding activity modulator	G-protein
176	NRAS	GTPase NRas	P01111	protein-binding activity modulator	G-protein
192	RAB8B	Ras-related protein Rab-8B	Q92930	protein-binding activity modulator	G-protein
198	GNAI1	Guanine nucleotide-binding protein G(i) subunit alpha-1	P63096	protein-binding activity modulator	G-protein
199	RHOA	Transforming protein RhoA	P61586	protein-binding activity modulator	G-protein
217	RAB5A	Ras-related protein Rab-5A	P20339	protein-binding activity modulator	G-protein
270	RAB5B	Ras-related protein Rab-5B	P61020	protein-binding activity modulator	G-protein
317	RAC1	Ras-related C3 botulinum toxin substrate 1	P63000	protein-binding activity modulator	G-protein
324	ATL3	Atlastin-3	Q6DD88	protein-binding activity modulator	G-protein
344	ARF4	ADP-ribosylation factor 4	P18085	protein-binding activity modulator	G-protein
436	RAB34	Ras-related protein Rab-34	Q9BZG1	protein-binding activity modulator	G-protein
442	RALA	Ras-related protein Ral-A	P11233	protein-binding activity modulator	G-protein
492	RHOG	Rho-related GTP-binding protein RhoG	P84095	protein-binding activity modulator	G-protein
544	GNA13	Guanine nucleotide-binding protein subunit alpha-13	Q14344	protein-binding activity modulator	G-protein
561	RAB21	Ras-related protein Rab-21	Q9UL25	protein-binding activity modulator	G-protein
569	RHOB	Rho-related GTP-binding protein RhoB	P62745	protein-binding activity modulator	G-protein
571	GNB4	Guanine nucleotide-binding protein subunit beta-4	Q9HAV0	protein-binding activity modulator	G-protein
584	ATL2	Atlastin-2	Q8NHH9	protein-binding activity modulator	G-protein
194	ARFGAP1	ADP-ribosylation factor GTPase-activating protein 1	Q8N6T3	protein-binding activity modulator	G-protein modulator
204	IQGAP1	Ras GTPase-activating-like protein IQGAP1	P46940	protein-binding activity modulator	G-protein modulator
360	ARHGAP1	Rho GTPase-activating protein 1	Q07960	protein-binding activity modulator	G-protein modulator
559	PRKAR2A	cAMP-dependent protein kinase type II-alpha regulatory subunit	P13861	protein-binding activity modulator	kinase modulator
207	SERPINH1	Serpin H1	P50454	protein-binding activity modulator	protease inhibitor
298	CD109	CD109 antigen	Q6YHK3	protein-binding activity modulator	protease inhibitor
520	CSTA	Cystatin-A	P01040	protein-binding activity modulator	protease inhibitor
88	PRKCSH	Glucosidase 2 subunit beta	P14314	protein-binding activity modulator	protein-binding activity modulator
179	SERINC1	Serine incorporator 1	Q9NRX5	protein-binding activity modulator	protein-binding activity modulator
243	GNAS	Guanine nucleotide-binding protein G(s) subunit alpha isoforms short	P63092	protein-binding activity modulator	protein-binding activity modulator
396	ARHGEF2	Rho guanine nucleotide exchange factor 2	Q92974	protein-binding activity modulator	protein-binding activity modulator
600	NSFL1C	NSFL1 cofactor p47	Q9UNZ2	protein-binding activity modulator	protein-binding activity modulator
435	CD3EAP	DNA-directed RNA polymerase I subunit RPA34	O15446	RNA metabolism protein	DNA-directed RNA polymerase
599	POLR1E	DNA-directed RNA polymerase I subunit RPA49	Q9GZS1	RNA metabolism protein	DNA-directed RNA polymerase
330	DDX39B	Spliceosome RNA helicase DDX39B	Q13838	RNA metabolism protein	RNA helicase
525	DDX47	Probable ATP-dependent RNA helicase DDX47	Q9H0S4	RNA metabolism protein	RNA helicase
536	DDX21	Nucleolar RNA helicase 2	Q9NR30	RNA metabolism protein	RNA helicase
169	HDLBP	Vigilin	Q00341	RNA metabolism protein	RNA metabolism protein
237	SRP54	Signal recognition particle 54 kDa protein	P61011	RNA metabolism protein	RNA metabolism protein
392	PCBP2	Poly(rC)-binding protein 2	Q15366	RNA metabolism protein	RNA metabolism protein
394	SRP68	Signal recognition particle subunit SRP68	Q9UHB9	RNA metabolism protein	RNA metabolism protein
405	ADAR	Double-stranded RNA-specific adenosine deaminase	P55265	RNA metabolism protein	RNA metabolism protein
426	PCBP3	Poly(rC)-binding protein 3	P57721	RNA metabolism protein	RNA metabolism protein
506	NOP58	Nucleolar protein 58	Q9Y2X3	RNA metabolism protein	RNA metabolism protein
244	DIMT1	Probable dimethyladenosine transferase	Q9UNQ2	RNA metabolism protein	RNA methyltransferase
432	NSUN2	tRNA (cytosine(34)-C(5))-methyltransferase	Q08J23	RNA metabolism protein	RNA methyltransferase
409	PTBP3	Polypyrimidine tract-binding protein 3	O95758	RNA metabolism protein	RNA processing factor
11	BSG	Basigin	P35613	scaffold/adaptor protein	scaffold/adaptor protein
89	GPC1	Glypican-1	P35052	scaffold/adaptor protein	scaffold/adaptor protein
124	CD63	CD63 antigen	P08962	scaffold/adaptor protein	scaffold/adaptor protein
136	LRRC59	Leucine-rich repeat-containing protein 59	Q96AG4	scaffold/adaptor protein	scaffold/adaptor protein
162	YWHAZ	14-3-3 protein zeta/delta	P63104	scaffold/adaptor protein	scaffold/adaptor protein
188	SLC9A3R2	Na(+)/H(+) exchange regulatory cofactor NHE-RF2	Q15599	scaffold/adaptor protein	scaffold/adaptor protein
262	TSPAN6	Tetraspanin-6	O43657	scaffold/adaptor protein	scaffold/adaptor protein
268	YWHAG	14-3-3 protein gamma	P61981	scaffold/adaptor protein	scaffold/adaptor protein
295	RRBP1	Ribosome-binding protein 1	Q9P2E9	scaffold/adaptor protein	scaffold/adaptor protein
333	PPFIBP1	Liprin-beta-1	Q86W92	scaffold/adaptor protein	scaffold/adaptor protein
347	SLC9A3R1	Na(+)/H(+) exchange regulatory cofactor NHE-RF1	O14745	scaffold/adaptor protein	scaffold/adaptor protein
351	YWHAQ	14-3-3 protein theta	P27348	scaffold/adaptor protein	scaffold/adaptor protein
358	SNTB2	Beta-2-syntrophin	Q13425	scaffold/adaptor protein	scaffold/adaptor protein
365	PLIN3	Perilipin-3	O60664	scaffold/adaptor protein	scaffold/adaptor protein
366	LRRC8A	Volume-regulated anion channel subunit LRRC8A	Q8IWT6	scaffold/adaptor protein	scaffold/adaptor protein
371	GCN1L1	Translational activator GCN1	Q92616	scaffold/adaptor protein	scaffold/adaptor protein
372	SCRIB	Protein scribble homolog	Q14160	scaffold/adaptor protein	scaffold/adaptor protein
397	YWHAE	14-3-3 protein epsilon	P62258	scaffold/adaptor protein	scaffold/adaptor protein
420	YWHAB	14-3-3 protein beta/alpha	P31946	scaffold/adaptor protein	scaffold/adaptor protein
447	MPP6	MAGUK p55 subfamily member 6	Q9NZW5	scaffold/adaptor protein	scaffold/adaptor protein
456	NPTN	Neuroplastin	Q9Y639	scaffold/adaptor protein	scaffold/adaptor protein
467	CASK	Peripheral plasma membrane protein CASK	O14936	scaffold/adaptor protein	scaffold/adaptor protein
484	DLG1	Disks large homolog 1	Q12959	scaffold/adaptor protein	scaffold/adaptor protein
493	ERBB2IP	Protein LAP2	Q96RT1	scaffold/adaptor protein	scaffold/adaptor protein
543	CAV1	Caveolin-1	Q03135	scaffold/adaptor protein	scaffold/adaptor protein
4	SCAMP3	Secretory carrier-associated membrane protein 3	O14828	transfer/carrier protein	transfer/carrier protein
33	SCAMP1	Secretory carrier-associated membrane protein 1	O15126	transfer/carrier protein	transfer/carrier protein
95	SLC25A5	ADP/ATP translocase 2	P05141	transfer/carrier protein	transfer/carrier protein
111	SLC25A4	ADP/ATP translocase 2, N-terminally processed	P12235	transfer/carrier protein	transfer/carrier protein
126	SCAMP2	Secretory carrier-associated membrane protein 2	O15127	transfer/carrier protein	transfer/carrier protein
230	LCN1	Lipocalin-1	P31025	transfer/carrier protein	transfer/carrier protein
297	SRPRB	Signal recognition particle receptor subunit beta	Q9Y5M8	transfer/carrier protein	transfer/carrier protein
386	IARS	Isoleucine--tRNA ligase, cytoplasmic	P41252	translational protein	aminoacyl-tRNA synthetase
458	EPRS	Bifunctional glutamate/proline--tRNA ligase	P07814	translational protein	aminoacyl-tRNA synthetase
482	FARSA	Phenylalanine--tRNA ligase alpha subunit	Q9Y285	translational protein	aminoacyl-tRNA synthetase
485	KARS	Lysine--tRNA ligase	Q15046	translational protein	aminoacyl-tRNA synthetase
539	QARS	Glutamine--tRNA ligase	P47897	translational protein	aminoacyl-tRNA synthetase
575	WARS	Tryptophan--tRNA ligase, cytoplasmic	P23381	translational protein	aminoacyl-tRNA synthetase
269	RPL14	60S ribosomal protein L14	P50914	translational protein	ribosomal protein
296	RPS29	40S ribosomal protein S29	P62273	translational protein	ribosomal protein
349	RPL23	60S ribosomal protein L23	P62829	translational protein	ribosomal protein
355	RPL21	60S ribosomal protein L21	P46778	translational protein	ribosomal protein
373	RPS13	40S ribosomal protein S13	P62277	translational protein	ribosomal protein
385	RPLP2	60S acidic ribosomal protein P2	P05387	translational protein	ribosomal protein
414	RPL10A	60S ribosomal protein L10a	P62906	translational protein	ribosomal protein
445	RPL8	60S ribosomal protein L8	P62917	translational protein	ribosomal protein
502	RPL4	60S ribosomal protein L4	P36578	translational protein	ribosomal protein
596	RPS4X	40S ribosomal protein S4, X isoform	P62701	translational protein	ribosomal protein
601	RPL24	60S ribosomal protein L24	P83731	translational protein	ribosomal protein
128	EEF2	Elongation factor 2	P13639	translational protein	translation factor
239	EIF4E	Eukaryotic translation initiation factor 4E	P06730	translational protein	translation factor
253	EIF4G2	Eukaryotic translation initiation factor 4 gamma 2	P78344	translational protein	translation factor
261	EIF2S3	Eukaryotic translation initiation factor 2 subunit 3	P41091	translational protein	translation factor
417	EEF1A1	Elongation factor 1-alpha 1	P68104	translational protein	translation factor
438	EIF4G1	Eukaryotic translation initiation factor 4 gamma 1	Q04637	translational protein	translation factor
470	EEF1A1P5	Putative elongation factor 1-alpha-like 3	Q5VTE0	translational protein	translation factor
522	EIF2B4	Translation initiation factor eIF-2B subunit delta	Q9UI10	translational protein	translation factor
589	EIF5B	Eukaryotic translation initiation factor 5B	O60841	translational protein	translation factor
110	TUFM	Elongation factor Tu, mitochondrial	P49411	translational protein	translational protein
521	EEF1B2	Elongation factor 1-beta	P24534	translational protein	translational protein
534	YARS	Tyrosine--tRNA ligase, cytoplasmic	P54577	translational protein	translational protein
172	GPRC5A	Retinoic acid-induced protein 3	Q8NFJ5	transmembrane signal receptor	G-protein coupled receptor
190	GPR56	G-protein coupled receptor 56	Q9Y653	transmembrane signal receptor	G-protein coupled receptor
202	TMEM87A	Transmembrane protein 87A	Q8NBN3	transmembrane signal receptor	G-protein coupled receptor
265	CD97	CD97 antigen	P48960	transmembrane signal receptor	G-protein coupled receptor
278	ADRA2A	Alpha-2A adrenergic receptor	P08913	transmembrane signal receptor	G-protein coupled receptor
9	AGTRAP	Type-1 angiotensin II receptor-associated protein	Q6RW13	transmembrane signal receptor	transmembrane signal receptor
25	CD44	CD44 antigen	P16070	transmembrane signal receptor	transmembrane signal receptor
105	LMBRD2	LMBR1 domain-containing protein 2	Q68DH5	transmembrane signal receptor	transmembrane signal receptor
174	PGRMC1	Membrane-associated progesterone receptor component 1	O00264	transmembrane signal receptor	transmembrane signal receptor
193	TNFRSF10A	Tumor necrosis factor receptor superfamily member 10A	O00220	transmembrane signal receptor	transmembrane signal receptor
205	PGRMC2	Membrane-associated progesterone receptor component 2	O15173	transmembrane signal receptor	transmembrane signal receptor
213	EGFR	Epidermal growth factor receptor	P00533	transmembrane signal receptor	transmembrane signal receptor
356	VASN	Vasorin	Q6EMK4	transmembrane signal receptor	transmembrane signal receptor
362	ENG	Endoglin	P17813	transmembrane signal receptor	transmembrane signal receptor
377	EPHA2	Ephrin type-A receptor 2	P29317	transmembrane signal receptor	transmembrane signal receptor
468	PLXNB2	Plexin-B2	O15031	transmembrane signal receptor	transmembrane signal receptor
474	SDC4	Syndecan-4	P31431	transmembrane signal receptor	transmembrane signal receptor
495	NPR3	Atrial natriuretic peptide receptor 3	P17342	transmembrane signal receptor	transmembrane signal receptor
566	SIRPA	Tyrosine-protein phosphatase non-receptor type substrate 1	P78324	transmembrane signal receptor	transmembrane signal receptor
141	VDAC2	Voltage-dependent anion-selective channel protein 2	P45880	transporter	ion channel
155	VDAC1	Voltage-dependent anion-selective channel protein 1	P21796	transporter	ion channel
171	CACNA2D1	Voltage-dependent calcium channel subunit alpha-2/delta-1	P54289	transporter	ion channel
264	ANO6	Anoctamin-6	Q4KMQ2	transporter	ion channel
322	CLIC1	Chloride intracellular channel protein 1	O00299	transporter	ion channel
26	ATP1A1	Sodium/potassium-transporting ATPase subunit alpha-1	P05023	transporter	primary active transporter
35	SLC1A5	Neutral amino acid transporter B(0)	Q15758	transporter	primary active transporter
59	ATP1B1	Sodium/potassium-transporting ATPase subunit beta-1	P05026	transporter	primary active transporter
73	ATP6V0A1	V-type proton ATPase 116 kDa subunit a isoform 1	Q93050	transporter	primary active transporter
74	ATP6V0D1	V-type proton ATPase subunit d 1	P61421	transporter	primary active transporter
78	ATP1B3	Sodium/potassium-transporting ATPase subunit beta-3	P54709	transporter	primary active transporter
90	ATP5A1	ATP synthase subunit alpha, mitochondrial	P25705	transporter	primary active transporter
116	ATP5B	ATP synthase subunit beta, mitochondrial	P06576	transporter	primary active transporter
137	ATP5H	ATP synthase subunit d, mitochondrial	O75947	transporter	primary active transporter
154	ATP2A2	Sarcoplasmic/endoplasmic reticulum calcium ATPase 2	P16615	transporter	primary active transporter
201	ATP2B1	Plasma membrane calcium-transporting ATPase 1	P20020	transporter	primary active transporter
208	VCP	Transitional endoplasmic reticulum ATPase	P55072	transporter	primary active transporter
225	ATP5O	ATP synthase subunit O, mitochondrial	P48047	transporter	primary active transporter
454	ATP6V1A	V-type proton ATPase catalytic subunit A	P38606	transporter	primary active transporter
20	SLC2A1	Solute carrier family 2, facilitated glucose transporter member 1	P11166	transporter	secondary carrier transporter
123	SLC25A3	Phosphate carrier protein, mitochondrial	Q00325	transporter	secondary carrier transporter
218	SLC12A4	Solute carrier family 12 member 4	Q9UP95	transporter	secondary carrier transporter
223	VAT1	Synaptic vesicle membrane protein VAT-1 homolog	Q99536	transporter	secondary carrier transporter
280	SLC39A6	Zinc transporter ZIP6	Q13433	transporter	secondary carrier transporter
343	SLC39A10	Zinc transporter ZIP10	Q9ULF5	transporter	secondary carrier transporter
462	MTCH2	Mitochondrial carrier homolog 2	Q9Y6C9	transporter	secondary carrier transporter
480	SLC12A2	Solute carrier family 12 member 2	P55011	transporter	secondary carrier transporter
537	SLC4A7	Sodium bicarbonate cotransporter 3	Q9Y6M7	transporter	secondary carrier transporter
10	SLC3A2	4F2 cell-surface antigen heavy chain	P08195	transporter	transporter
24	SLC7A5	Large neutral amino acids transporter small subunit 1	Q01650	transporter	transporter
92	SLC16A1	Monocarboxylate transporter 1	P53985	transporter	transporter
121	SLC2A13	Proton myo-inositol cotransporter	Q96QE2	transporter	transporter
125	SLC16A3	Monocarboxylate transporter 4	O15427	transporter	transporter
147	STOML2	Stomatin-like protein 2, mitochondrial	Q9UJZ1	transporter	transporter
159	CSE1L	Exportin-2	P55060	transporter	transporter
166	SLC38A5	Sodium-coupled neutral amino acid transporter 5	Q8WUX1	transporter	transporter
247	SLC7A11	Cystine/glutamate transporter	Q9UPY5	transporter	transporter
273	SLC29A1	Equilibrative nucleoside transporter 1	Q99808	transporter	transporter
335	TM9SF2	Transmembrane 9 superfamily member 2	Q99805	transporter	transporter
400	NUP35	Nucleoporin NUP53	Q8NFH5	transporter	transporter
439	XPO1	Exportin-1	O14980	transporter	transporter
459	KPNA3	Importin subunit alpha-4	O00505	transporter	transporter
489	ASNA1	ATPase ASNA1	O43681	transporter	transporter
503	SLC38A1	Sodium-coupled neutral amino acid transporter 1	Q9H2H9	transporter	transporter
507	IPO7	Importin-7	O95373	transporter	transporter
528	SLC30A1	Zinc transporter 1	Q9Y6M5	transporter	transporter
556	AQP1	Aquaporin-1	P29972	transporter	transporter
587	SPNS1	Protein spinster homolog 1	Q9H2V7	transporter	transporter
3	BASP1	Brain acid soluble protein 1	P80723	Unclassified	Unclassified
14	AHNAK	Neuroblast differentiation-associated protein AHNAK	Q09666	Unclassified	Unclassified
34	BST2	Bone marrow stromal antigen 2	Q10589	Unclassified	Unclassified
43	JUP	Junction plakoglobin	P14923	Unclassified	Unclassified
58	TMEM179B	Transmembrane protein 179B	Q7Z7N9	Unclassified	Unclassified
65	CTNNB1	Catenin beta-1	P35222	Unclassified	Unclassified
67	HSPD1	60 kDa heat shock protein, mitochondrial	P10809	Unclassified	Unclassified
100	TAGLN2	Transgelin-2	P37802	Unclassified	Unclassified
109	HSD17B4	Peroxisomal multifunctional enzyme type 2	P51659	Unclassified	Unclassified
133	MYOF	Myoferlin	Q9NZM1	Unclassified	Unclassified
139	ARL8B	ADP-ribosylation factor-like protein 8B	Q9NVJ2	Unclassified	Unclassified
140	CD59	CD59 glycoprotein	P13987	Unclassified	Unclassified
145	RPS27A	Ubiquitin-40S ribosomal protein S27a	P62979	Unclassified	Unclassified
149	PHB	Prohibitin	P35232	Unclassified	Unclassified
156	PHB2	Prohibitin-2	Q99623	Unclassified	Unclassified
167	HDAC10	Histone deacetylase 10	Q969S8	Unclassified	Unclassified
168	SDAD1	Protein SDA1 homolog	Q9NVU7	Unclassified	Unclassified
173	MARCKSL1	MARCKS-related protein	P49006	Unclassified	Unclassified
181	TMEM43	Transmembrane protein 43	Q9BTV4	Unclassified	Unclassified
186	MARCKS	Myristoylated alanine-rich C-kinase substrate	P29966	Unclassified	Unclassified
189	KTN1	Kinectin	Q86UP2	Unclassified	Unclassified
200	FAM129B	Niban-like protein 1	Q96TA1	Unclassified	Unclassified
214	PAICS	Multifunctional protein ADE2	P22234	Unclassified	Unclassified
228	AHNAK2	Protein AHNAK2	Q8IVF2	Unclassified	Unclassified
234	PPIB	Peptidyl-prolyl cis-trans isomerase B	P23284	Unclassified	Unclassified
245	FERMT2	Fermitin family homolog 2	Q96AC1	Unclassified	Unclassified
250	FKBP10	Peptidyl-prolyl cis-trans isomerase FKBP10	Q96AY3	Unclassified	Unclassified
251	TPBG	Trophoblast glycoprotein	Q13641	Unclassified	Unclassified
257	FKBP11	Peptidyl-prolyl cis-trans isomerase FKBP11	Q9NYL4	Unclassified	Unclassified
260	API5	Apoptosis inhibitor 5	Q9BZZ5	Unclassified	Unclassified
271	RCC2	Protein RCC2	Q9P258	Unclassified	Unclassified
277	HADHA	Trifunctional enzyme subunit alpha, mitochondrial	P40939	Unclassified	Unclassified
279	EMC1	ER membrane protein complex subunit 1	Q8N766	Unclassified	Unclassified
284	TMEM109	Transmembrane protein 109	Q9BVC6	Unclassified	Unclassified
285	UBA52	Ubiquitin	P62987	Unclassified	Unclassified
291	NOMO1	Nodal modulator 1	Q15155	Unclassified	Unclassified
294	SND1	Staphylococcal nuclease domain-containing protein 1	Q7KZF4	Unclassified	Unclassified
300	CCDC47	Coiled-coil domain-containing protein 47	Q96A33	Unclassified	Unclassified
303	RAD50	DNA repair protein RAD50	Q92878	Unclassified	Unclassified
311	EEF1G	Elongation factor 1-gamma	P26641	Unclassified	Unclassified
315	HNRNPM	Heterogeneous nuclear ribonucleoprotein M	P52272	Unclassified	Unclassified
318	IMMT	MICOS complex subunit MIC60	Q16891	Unclassified	Unclassified
325	CDC42SE2	CDC42 small effector protein 2	Q9NRR3	Unclassified	Unclassified
331	MTDH	Protein LYRIC	Q86UE4	Unclassified	Unclassified
332	LMNA	Prelamin-A/C	P02545	Unclassified	Unclassified
334	LRPPRC	Leucine-rich PPR motif-containing protein, mitochondrial	P42704	Unclassified	Unclassified
353	EMD	Emerin	P50402	Unclassified	Unclassified
375	AGPS	Alkyldihydroxyacetonephosphate synthase, peroxisomal	O00116	Unclassified	Unclassified
381	PARK7	Protein deglycase DJ-1	Q99497	Unclassified	Unclassified
384	ZDHHC5	Palmitoyltransferase ZDHHC5	Q9C0B5	Unclassified	Unclassified
387	LMNB1	Lamin-B1	P20700	Unclassified	Unclassified
388	CLU	Clusterin	P10909	Unclassified	Unclassified
391	PEF1	Peflin	Q9UBV8	Unclassified	Unclassified
403	ATAD3A	ATPase family AAA domain-containing protein 3A	Q9NVI7	Unclassified	Unclassified
404	CLPTM1L	Cleft lip and palate transmembrane protein 1-like protein	Q96KA5	Unclassified	Unclassified
416	CD70	CD70 antigen	P32970	Unclassified	Unclassified
422	CTNNBL1	Beta-catenin-like protein 1	Q8WYA6	Unclassified	Unclassified
430	YBX1	Nuclease-sensitive element-binding protein 1	P67809	Unclassified	Unclassified
433	PSMD11	26S proteasome non-ATPase regulatory subunit 11	O00231	Unclassified	Unclassified
443	CYSRT1	Cysteine-rich tail protein 1	A8MQ03	Unclassified	Unclassified
448	SYAP1	Synapse-associated protein 1	Q96A49	Unclassified	Unclassified
451	DBN1	Drebrin	Q16643	Unclassified	Unclassified
461	CMBL	Carboxymethylenebutenolidase homolog	Q96DG6	Unclassified	Unclassified
465	APMAP	Adipocyte plasma membrane-associated protein	Q9HDC9	Unclassified	Unclassified
466	PDXDC1	Pyridoxal-dependent decarboxylase domain-containing protein 1	Q6P996	Unclassified	Unclassified
478	SMC1A	Structural maintenance of chromosomes protein 1A	Q14683	Unclassified	Unclassified
483	RUVBL2	RuvB-like 2	Q9Y230	Unclassified	Unclassified
494	CYC1	Cytochrome c1, heme protein, mitochondrial	P08574	Unclassified	Unclassified
496	TTLL12	Tubulin--tyrosine ligase-like protein 12	Q14166	Unclassified	Unclassified
497	PIGS	GPI transamidase component PIG-S	Q96S52	Unclassified	Unclassified
500	TMEM165	Transmembrane protein 165	Q9HC07	Unclassified	Unclassified
501	PTK7	Inactive tyrosine-protein kinase 7	Q13308	Unclassified	Unclassified
510	UNC45A	Protein unc-45 homolog A	Q9H3U1	Unclassified	Unclassified
524	ACACA	Acetyl-CoA carboxylase 1	Q13085	Unclassified	Unclassified
533	MYADM	Myeloid-associated differentiation marker	Q96S97	Unclassified	Unclassified
535	STIP1	Stress-induced-phosphoprotein 1	P31948	Unclassified	Unclassified
538	PSMD6	26S proteasome non-ATPase regulatory subunit 6	Q15008	Unclassified	Unclassified
541	UNC13D	Protein unc-13 homolog D	Q70J99	Unclassified	Unclassified
542	NOB1	RNA-binding protein NOB1	Q9ULX3	Unclassified	Unclassified
549	TCF25	Transcription factor 25	Q9BQ70	Unclassified	Unclassified
552	KPRP	Keratinocyte proline-rich protein	Q5T749	Unclassified	Unclassified
553	RRP1	Ribosomal RNA processing protein 1 homolog A	P56182	Unclassified	Unclassified
560	EFR3A	Protein EFR3 homolog A	Q14156	Unclassified	Unclassified
564	PSME3	Proteasome activator complex subunit 3	P61289	Unclassified	Unclassified
565	FASN	Fatty acid synthase	P49327	Unclassified	Unclassified
568	ST13	Hsc70-interacting protein	P50502	Unclassified	Unclassified
581	GNB2L1	Guanine nucleotide-binding protein subunit beta-2-like 1	P63244	Unclassified	Unclassified
582	ITFG1	T-cell immunomodulatory protein	Q8TB96	Unclassified	Unclassified
591	NOTCH2	Neurogenic locus notch homolog protein 2	Q04721	Unclassified	Unclassified
595	DDRGK1	DDRGK domain-containing protein 1	Q96HY6	Unclassified	Unclassified
598	NCLN	Nicalin	Q969V3	Unclassified	Unclassified
602	ATAD3B	ATPase family AAA domain-containing protein 3B	Q5T9A4	Unclassified	Unclassified
